# Supplementary material for: Maintaining higher leaf photosynthesis after heading stage could promote biomass accumulation in rice
Source: Sci Rep. 2021 Apr 7;11:7579. doi: 10.1038/s41598-021-86983-9 (PMC8027620; doi:10.1038/s41598-021-86983-9)
Supplement: Supplementary file 2 — Supplementary Dataset S2. [file 41598_2021_86983_MOESM2_ESM.xlsx]

## Sheet: Sheet1
Supplementary dataset S2. A list of annotated genes included in the suggestive genomic region of chromosome 3 (17.0-29.2 Mb), referring to rice annotation project (RAP) database (https://rapdb.dna.affrc.go.jp).
ID	Description	Chromosome	Start	End	Strand	GO	InterPro
Os03g0412200	Conserved hypothetical protein.	chr03	17039298	17043915	+
Os03g0412300	Heavy metal transport/detoxification protein domain containing protein.	chr03	17046920	17049233	+
Os03g0412400	Conserved hypothetical protein.	chr03	17053185	17054293	-
Os03g0412800	Similar to Glucose-6-phosphate dehydrogenase precursor.	chr03	17067904	17072245	+	Biological Process: glucose metabolic process (GO:0006006), Biological Process: oxidation-reduction process (GO:0055114), Molecular Function: nucleotide binding (GO:0000166), Molecular Function: glucose-6-phosphate dehydrogenase activity (GO:0004345), Molecular Function: NADP binding (GO:0050661)	Glucose-6-phosphate dehydrogenase (IPR001282), NAD(P)-binding domain (IPR016040), Glucose-6-phosphate dehydrogenase, active site (IPR019796), Glucose-6-phosphate dehydrogenase, NAD-binding (IPR022674), Glucose-6-phosphate dehydrogenase, C-terminal (IPR022675)
Os03g0412850	Hypothetical protein.	chr03	17068196	17072133	-
Os03g0412900	DEK, C-terminal domain containing protein.	chr03	17077854	17084040	+		DEK, C-terminal (IPR014876)
Os03g0413000	Similar to Potential histone-like transcription factor.	chr03	17085270	17086334	+	Biological Process: regulation of transcription, DNA-dependent (GO:0006355), Cellular Component: intracellular (GO:0005622), Cellular Component: nucleus (GO:0005634), Molecular Function: DNA binding (GO:0003677), Molecular Function: sequence-specific DNA binding (GO:0043565)	Transcription factor, NFYB/HAP3, conserved site (IPR003956), Transcription factor, CBFA/NFYB, DNA topoisomerase (IPR003957), Transcription factor CBF/NF-Y/archaeal histone (IPR003958), Histone-fold (IPR009072)
Os03g0413100	Similar to ACR4.	chr03	17092073	17095230	+	Biological Process: metabolic process (GO:0008152), Molecular Function: amino acid binding (GO:0016597)	Amino acid-binding ACT (IPR002912)
Os03g0413250	Hypothetical protein.	chr03	17092877	17095074	-
Os03g0413400	Glycosyl transferase, family 8 protein.	chr03	17109195	17113767	-	Molecular Function: transferase activity, transferring glycosyl groups (GO:0016757)	Glycosyl transferase, family 8 (IPR002495)
Os03g0414100	Conserved hypothetical protein.	chr03	17143001	17144403	-
Os03g0414200	Hypothetical gene.	chr03	17143211	17144317	+
Os03g0414400	Ortholog of Arabidopsis HCF222, Thylakoid membrane development, Regulation of cellular reactive oxygen species (ROS) homeostasis for thylakoid membrane stability	chr03	17172478	17174177	-
Os03g0414900	Conserved hypothetical protein.	chr03	17197456	17198247	+
Os03g0415050	Non-protein coding transcript.	chr03	17204629	17204696	+
Os03g0415200	Similar to MAP3K protein kinase-like protein.	chr03	17207294	17210591	-	Biological Process: lipid metabolic process (GO:0006629), Biological Process: intracellular signal transduction (GO:0035556), Molecular Function: phospholipase C activity (GO:0004629), Molecular Function: phosphoric diester hydrolase activity (GO:0008081)	Phospholipase C, phosphatidylinositol-specific , X domain (IPR000909), PLC-like phosphodiesterase, TIM beta/alpha-barrel domain (IPR017946)
Os03g0415351	Conserved hypothetical protein.	chr03	17214956	17215684	-
Os03g0415500	Mitochondrial import inner membrane translocase, subunit Tim17/22 family protein.	chr03	17236581	17240956	+		Mitochondrial inner membrane translocase subunit Tim17/Tim22/Tim23/peroxisomal protein PMP24 (IPR003397)
Os03g0415600	Similar to mitochondrial import inner membrane translocase subunit Tim17.	chr03	17247969	17248679	+		Mitochondrial inner membrane translocase subunit Tim17/Tim22/Tim23/peroxisomal protein PMP24 (IPR003397)
Os03g0415700	Mitochondrial inner membrane translocase subunit Tim17/Tim22/Tim23/peroxisomal protein PMP24 domain containing protein.	chr03	17248806	17249567	+		Mitochondrial inner membrane translocase subunit Tim17/Tim22/Tim23/peroxisomal protein PMP24 (IPR003397)
Os03g0415750	Hypothetical gene.	chr03	17252230	17253187	-
Os03g0416200	BRITTLE CULM1.	chr03	17260407	17262436	+		Glycosyl-phosphatidyl inositol-anchored, plant (IPR006918), COBRA-like (IPR017391)
Os03g0416250	Hypothetical protein.	chr03	17260653	17262036	-
Os03g0416300	Similar to COBRA-like protein 2.	chr03	17262378	17263018	-
Os03g0416350	Hypothetical protein.	chr03	17262737	17264675	+
Os03g0416400	Similar to Patatin-like phospholipase family protein, expressed.	chr03	17285861	17287294	+
Os03g0416500	6-phosphogluconolactonase domain containing protein.	chr03	17288084	17292842	-	Biological Process: carbohydrate metabolic process (GO:0005975), Biological Process: pentose-phosphate shunt (GO:0006098), Molecular Function: 6-phosphogluconolactonase activity (GO:0017057)	6-phosphogluconolactonase, DevB-type (IPR005900), Glucosamine/galactosamine-6-phosphate isomerase (IPR006148)
Os03g0417700	Similar to Phytochrome P450.	chr03	17340417	17342284	-	Biological Process: oxidation-reduction process (GO:0055114), Molecular Function: iron ion binding (GO:0005506), Molecular Function: protein binding (GO:0005515), Molecular Function: electron carrier activity (GO:0009055), Molecular Function: oxidoreductase activity, acting on paired donors, with incorporation or reduction of molecular oxygen (GO:0016705), Molecular Function: heme binding (GO:002…	Cytochrome P450 (IPR001128), Cytochrome P450, E-class, group I (IPR002401), Immunoglobulin-like (IPR007110), Cytochrome P450, conserved site (IPR017972)
Os03g0417750	Hypothetical protein.	chr03	17340684	17341207	+
Os03g0417800	Similar to Nap16kDa protein.	chr03	17347326	17350501	-
Os03g0417833	Hypothetical gene.	chr03	17347412	17348640	+
Os03g0417900	Similar to ARE1-like protein.	chr03	17376488	17386837	-		Vps52/Sac2 (IPR007258)
Os03g0418000	Similar to Basic endochitinase 2 precursor (EC 3.2.1.14).	chr03	17390820	17391862	+	Biological Process: carbohydrate metabolic process (GO:0005975), Biological Process: chitin catabolic process (GO:0006032), Biological Process: cell wall macromolecule catabolic process (GO:0016998), Molecular Function: chitinase activity (GO:0004568), Molecular Function: chitin binding (GO:0008061)	Glycoside hydrolase, family 19, catalytic (IPR000726), Chitin-binding, type 1 (IPR001002), Glycoside hydrolase, family 19 (IPR016283), Chitin-binding, type 1, conserved site (IPR018371), Lysozyme-like domain (IPR023346)
Os03g0418600	Control of awn development	chr03	17410000	17412951	-
Os03g0418700	SLG7-like protein, Regulation of grain shape	chr03	17422111	17426786	+		Domain of unknown function DUF4378 (IPR025486)
Os03g0418733	Hypothetical gene.	chr03	17425847	17427783	-
Os03g0418766	Hypothetical gene.	chr03	17432846	17438950	-
Os03g0418800	RNA recognition motif domain domain containing protein.	chr03	17434440	17438559	+	Biological Process: transport (GO:0006810), Cellular Component: intracellular (GO:0005622), Molecular Function: nucleotide binding (GO:0000166), Molecular Function: nucleic acid binding (GO:0003676)	RNA recognition motif domain (IPR000504), Nuclear transport factor 2 (IPR002075), Nucleotide-binding, alpha-beta plait (IPR012677), Nuclear transport factor 2, Eukaryote (IPR018222)
Os03g0419100	Protein of unknown function DUF1675 family protein.	chr03	17449417	17452606	+		Protein of unknown function DUF1675 (IPR012463)
Os03g0419200	Hypothetical gene.	chr03	17451861	17453822	-
Os03g0419700	Hypothetical conserved gene.	chr03	17469253	17469873	-
Os03g0421000	Zinc finger, FYVE/PHD-type domain containing protein.	chr03	17515060	17521880	-		Zinc finger, FYVE/PHD-type (IPR011011), Zinc finger, RING/FYVE/PHD-type (IPR013083)
Os03g0421100	Hypothetical conserved gene.	chr03	17525529	17528609	-
Os03g0421250	Hypothetical gene.	chr03	17548967	17550443	-
Os03g0421300	Hypothetical conserved gene.	chr03	17549537	17550448	+
Os03g0421400	Similar to band 7 family protein.	chr03	17550979	17556300	-		Band 7 protein (IPR001107)
Os03g0421700	Similar to Fumarylacetoacetate hydrolase domain-containing protein 1.	chr03	17558704	17559363	+	Biological Process: metabolic process (GO:0008152), Molecular Function: catalytic activity (GO:0003824)	Fumarylacetoacetase, C-terminal (IPR002529), Fumarylacetoacetase, C-terminal-related (IPR011234)
Os03g0421800	X8 domain containing protein.	chr03	17569815	17572007	-		X8 (IPR012946)
Os03g0422200	Hypothetical protein.	chr03	17576062	17577060	-
Os03g0422300	Conserved hypothetical protein.	chr03	17576402	17577124	+
Os03g0422600	Similar to Progesterone 5-beta-reductase.	chr03	17588077	17589181	+	Molecular Function: nucleotide binding (GO:0000166)	NAD(P)-binding domain (IPR016040)
Os03g0422702	Similar to predicted protein.	chr03	17598115	17598735	+		Transcription factor, TCP (IPR005333), Transcription factor TCP subgroup (IPR017887)
Os03g0422800	Similar to D-mannose binding lectin family protein, expressed.	chr03	17599288	17603528	+	Biological Process: protein phosphorylation (GO:0006468), Biological Process: recognition of pollen (GO:0048544), Molecular Function: protein kinase activity (GO:0004672), Molecular Function: protein serine/threonine kinase activity (GO:0004674), Molecular Function: protein tyrosine kinase activity (GO:0004713), Molecular Function: protein binding (GO:0005515), Molecular Function: ATP binding (GO…	Protein kinase, catalytic domain (IPR000719), Epidermal growth factor-like, type 3 (IPR000742), S-locus glycoprotein (IPR000858), Bulb-type lectin domain (IPR001480), Serine/threonine-protein kinase, catalytic domain (IPR002290), PAN-1 domain (IPR003014), Apple-like (IPR003609), Serine/threonine-protein kinase, active site (IPR008271), Protein kinase-like domain (IPR011009), Protein kinase, ATP b…
Os03g0422900	Similar to NB-ARC domain containing protein, expressed.	chr03	17605264	17608024	+	Molecular Function: ADP binding (GO:0043531)	NB-ARC (IPR002182)
Os03g0423000	Cyclin-like F-box domain containing protein.	chr03	17611365	17613660	+	Molecular Function: protein binding (GO:0005515)	F-box domain, cyclin-like (IPR001810), F-box domain, Skp2-like (IPR022364)
Os03g0423200	Oligosaccharide biosynthesis protein Alg14 like domain containing protein.	chr03	17616255	17616740	-		Oligosaccharide biosynthesis protein Alg14-like (IPR013969)
Os03g0423300	Similar to Stearoyl-acyl carrier protein desaturse (EC 1.14.99.6) (Fragment).	chr03	17623509	17625094	-	Biological Process: fatty acid metabolic process (GO:0006631), Biological Process: oxidation-reduction process (GO:0055114), Molecular Function: oxidoreductase activity (GO:0016491), Molecular Function: acyl-[acyl-carrier-protein] desaturase activity (GO:0045300), Molecular Function: transition metal ion binding (GO:0046914)	Fatty acid desaturase, type 2 (IPR005067), Ferritin/ribonucleotide reductase-like (IPR009078), Ribonucleotide reductase-related (IPR012348)
Os03g0423800	Hypothetical conserved gene.	chr03	17669057	17674040	+
Os03g0423850	Similar to Helicase-like protein.	chr03	17674303	17677959	+	Molecular Function: helicase activity (GO:0004386), Molecular Function: ATP binding (GO:0005524)	DNA helicase (IPR003840)
Os03g0424000	Similar to U-box domain containing protein.	chr03	17680228	17688210	-
Os03g0424200	Serine/threonine protein kinase-related domain containing protein.	chr03	17702709	17710049	-	Biological Process: protein phosphorylation (GO:0006468), Biological Process: protein ubiquitination (GO:0016567), Cellular Component: ubiquitin ligase complex (GO:0000151), Molecular Function: protein kinase activity (GO:0004672), Molecular Function: protein tyrosine kinase activity (GO:0004713), Molecular Function: ubiquitin-protein ligase activity (GO:0004842), Molecular Function: ATP binding …	Protein kinase, catalytic domain (IPR000719), U box domain (IPR003613), Tyrosine-protein kinase, active site (IPR008266), Protein kinase-like domain (IPR011009), Zinc finger, RING/FYVE/PHD-type (IPR013083), Serine/threonine-protein kinase-like domain (IPR017442)
Os03g0424300	Homeodomain-like domain containing protein.	chr03	17712298	17714448	+	Biological Process: regulation of transcription, DNA-dependent (GO:0006355), Molecular Function: DNA binding (GO:0003677), Molecular Function: protein binding (GO:0005515)	Homeodomain-like (IPR009057), Homeodomain-related (IPR012287)
Os03g0424500	Similar to 40S ribosomal protein S19-3.	chr03	17714875	17716765	+	Biological Process: translation (GO:0006412), Cellular Component: intracellular (GO:0005622), Cellular Component: ribosome (GO:0005840), Molecular Function: structural constituent of ribosome (GO:0003735)	Ribosomal protein S19e (IPR001266), Ribosomal protein S19e, conserved site (IPR018277)
Os03g0424600	Conserved hypothetical protein.	chr03	17719246	17723059	-
Os03g0424800	Similar to 40S ribosomal protein S19-3.	chr03	17727085	17728835	+	Biological Process: translation (GO:0006412), Cellular Component: intracellular (GO:0005622), Cellular Component: ribosome (GO:0005840), Molecular Function: structural constituent of ribosome (GO:0003735)	Ribosomal protein S19e (IPR001266), Ribosomal protein S19e, conserved site (IPR018277)
Os03g0425000	Similar to predicted protein.	chr03	17738066	17739441	+
Os03g0425100	Conserved hypothetical protein.	chr03	17742055	17743913	+
Os03g0425200	Inosine/uridine-preferring nucleoside hydrolase domain containing protein.	chr03	17745404	17748460	-		Inosine/uridine-preferring nucleoside hydrolase domain (IPR001910), Inosine/uridine-preferring nucleoside hydrolase (IPR023186)
Os03g0425300	Similar to DGK1 (DIACYLGLYCEROL KINASE1); calcium ion binding / diacylglycerol kinase.	chr03	17754818	17761094	+	Biological Process: intracellular signal transduction (GO:0035556)	Protein kinase C-like, phorbol ester/diacylglycerol binding (IPR002219), Zinc finger, RING/FYVE/PHD-type (IPR013083)
Os03g0425600	UDP-glucose dehydrogenase.	chr03	17774284	17776497	+	Biological Process: oxidation-reduction process (GO:0055114), Molecular Function: nucleotide binding (GO:0000166), Molecular Function: oxidoreductase activity (GO:0016491), Molecular Function: oxidoreductase activity, acting on the CH-OH group of donors, NAD or NADP as acceptor (GO:0016616), Molecular Function: NAD binding (GO:0051287)	UDP-glucose/GDP-mannose dehydrogenase, N-terminal (IPR001732), 6-phosphogluconate dehydrogenase, C-terminal-like (IPR008927), UDP-glucose/GDP-mannose dehydrogenase, dimerisation (IPR014026), UDP-glucose/GDP-mannose dehydrogenase, C-terminal (IPR014027), NAD(P)-binding domain (IPR016040), Nucleotide sugar dehydrogenase (IPR017476), Cytochrome c1, transmembrane anchor, C-terminal (IPR021157)
Os03g0425450	Hypothetical gene.	chr03	17774288	17776246	-
Os03g0425800	SANT domain, DNA binding domain containing protein.	chr03	17780416	17784103	+	Molecular Function: DNA binding (GO:0003677)	SANT domain, DNA binding (IPR001005)
Os03g0425900	Zinc finger, C2H2-type domain containing protein.	chr03	17787331	17789122	-	Cellular Component: intracellular (GO:0005622), Molecular Function: nucleic acid binding (GO:0003676), Molecular Function: zinc ion binding (GO:0008270)	Zinc finger, C2H2 (IPR007087), Zinc finger, C2H2-type/integrase, DNA-binding (IPR013087), Zinc finger, C2H2-like (IPR015880)
Os03g0426300	Similar to H0315F07.2 protein.	chr03	17804694	17805965	-	Biological Process: protein phosphorylation (GO:0006468), Molecular Function: protein kinase activity (GO:0004672), Molecular Function: protein serine/threonine kinase activity (GO:0004674), Molecular Function: ATP binding (GO:0005524), Molecular Function: transferase activity, transferring phosphorus-containing groups (GO:0016772)	Protein kinase, catalytic domain (IPR000719), Serine/threonine-protein kinase, catalytic domain (IPR002290), Serine/threonine-protein kinase, active site (IPR008271), Protein kinase-like domain (IPR011009), Serine/threonine-protein kinase-like domain (IPR017442)
Os03g0426350	Conserved hypothetical protein.	chr03	17809791	17810736	+
Os03g0426800	Membrane-anchored ubiquitin-fold protein, HCG-1 domain containing protein.	chr03	17824178	17827704	+		Membrane-anchored ubiquitin-fold protein, HCG-1 (IPR017000), Ubiquitin supergroup (IPR019955)
Os03g0426900	Similar to Heat shock protein 101.	chr03	17832202	17839049	+	Biological Process: response to heat (GO:0009408), Biological Process: protein processing (GO:0016485), Biological Process: protein metabolic process (GO:0019538), Cellular Component: cytoplasm (GO:0005737), Molecular Function: nucleotide binding (GO:0000166), Molecular Function: ATP binding (GO:0005524), Molecular Function: nucleoside-triphosphatase activity (GO:0017111)	Chaperonin ClpA/B (IPR001270), ATPase, AAA+ type, core (IPR003593), ATPase, AAA-type, core (IPR003959), Clp, N-terminal (IPR004176), ATPase, AAA-2 (IPR013093), Chaperonin ClpB (IPR017730), Chaperonin ClpA/B, conserved site (IPR018368), Clp ATPase, C-terminal (IPR019489), Double Clp-N motif (IPR023150)
Os03g0427000	Similar to Circadian clock coupling factor ZGT.	chr03	17840098	17844363	-
Os03g0427100	Zinc finger, RING/FYVE/PHD-type domain containing protein.	chr03	17850708	17853697	-	Molecular Function: protein binding (GO:0005515), Molecular Function: zinc ion binding (GO:0008270)	Zinc finger, RING-type (IPR001841), Zinc finger, RING/FYVE/PHD-type (IPR013083), Zinc finger, RING-type, conserved site (IPR017907), Zinc finger, C3HC4 RING-type (IPR018957)
Os03g0427300	Glutelin type-A III precursor.	chr03	17864282	17866204	+	Molecular Function: nutrient reservoir activity (GO:0045735)	11-S seed storage protein, plant (IPR006044), Cupin 1 (IPR006045), Cupin, RmlC-type (IPR011051), RmlC-like jelly roll fold (IPR014710), 11-S seed storage protein, conserved site (IPR022379)
Os03g0427900	Zinc finger, RING/FYVE/PHD-type domain containing protein.	chr03	17884893	17891905	+	Biological Process: ubiquitin-dependent protein catabolic process (GO:0006511), Biological Process: protein ubiquitination (GO:0016567), Cellular Component: ubiquitin ligase complex (GO:0000151), Molecular Function: ubiquitin-protein ligase activity (GO:0004842), Molecular Function: ubiquitin-ubiquitin ligase activity (GO:0034450)	U box domain (IPR003613), Zinc finger, RING/FYVE/PHD-type (IPR013083), Ubiquitin conjugation factor E4, core (IPR019474)
Os03g0428000	Conserved hypothetical protein.	chr03	17892890	17894183	+
Os03g0428200	Similar to Terpene synthase, N-terminal domain containing protein, expressed.	chr03	17902702	17912534	-	Biological Process: metabolic process (GO:0008152), Molecular Function: lyase activity (GO:0016829)	Terpene synthase-like (IPR001906), Terpenoid cylases/protein prenyltransferase alpha-alpha toroid (IPR008930)
Os03g0428700	Similar to Expansin-A31.	chr03	17934776	17935787	+	Biological Process: plant-type cell wall organization (GO:0009664), Cellular Component: extracellular region (GO:0005576)	Expansin (IPR002963), Expansin/pollen allergen, DPBB domain (IPR007112), Pollen allergen/expansin, C-terminal (IPR007117), Expansin/Lol pI (IPR007118), Barwin-related endoglucanase (IPR009009), Barwin-like endoglucanase (IPR014733)
Os03g0428800	Tetratricopeptide-like helical domain containing protein.	chr03	17940066	17942462	+
Os03g0429000	Proteinase inhibitor I25, cystatin domain containing protein.	chr03	17949269	17950045	+	Molecular Function: cysteine-type endopeptidase inhibitor activity (GO:0004869)	Proteinase inhibitor I25, cystatin (IPR000010), Proteinase inhibitor I25, cystatin, conserved site (IPR018073), Proteinase inhibitor I25, cystatin, conserved region (IPR020381)
Os03g0429800	Xanthine dehydrogenase, Regulation of leaf senescence	chr03	17985619	17998387	+	Biological Process: oxidation-reduction process (GO:0055114), Molecular Function: iron ion binding (GO:0005506), Molecular Function: electron transfer activity (GO:0009055), Molecular Function: oxidoreductase activity (GO:0016491), Molecular Function: metal ion binding (GO:0046872), Molecular Function: flavin adenine dinucleotide binding (GO:0050660), Molecular Function: iron-sulfur cluster bindi…	2Fe-2S ferredoxin-like superfamily (IPR036010), [2Fe-2S]-binding domain superfamily (IPR036884), FAD-binding, type PCMH-like superfamily (IPR036318), CO dehydrogenase flavoprotein, C-terminal domain superfamily (IPR036683), Aldehyde oxidase/xanthine dehydrogenase, a/b hammerhead superfamily (IPR036856), Aldehyde oxidase/xanthine dehydrogenase, molybdopterin binding domain superfamily (IPR037165),…
Os03g0429900	Similar to OSIGBa0135L04.1 protein.	chr03	18001380	18011820	+		Nucleic acid-binding, OB-fold (IPR012340), Nucleic acid-binding, OB-fold-like (IPR016027)
Os03g0430000	Twin arginine translocation signal, Tat domain containing protein.	chr03	18016144	18020657	+		Twin-arginine translocation pathway, signal sequence (IPR006311), Domain of unknown function DUF2215 (IPR024233)
Os03g0430400	Similar to JmjC domain containing protein, expressed.	chr03	18039103	18041599	+	Molecular Function: protein binding (GO:0005515)	Transcription factor jumonji/aspartyl beta-hydroxylase (IPR003347), Transcription factor jumonji (IPR013129), RmlC-like jelly roll fold (IPR014710)
Os03g0430500	Peptidase S8/S53, subtilisin/kexin/sedolisin domain containing protein.	chr03	18053010	18059557	+	Biological Process: proteolysis (GO:0006508), Biological Process: negative regulation of catalytic activity (GO:0043086), Molecular Function: serine-type endopeptidase activity (GO:0004252), Molecular Function: identical protein binding (GO:0042802)	Peptidase S8/S53, subtilisin/kexin/sedolisin (IPR000209), Proteinase inhibitor I9, subtilisin propeptide (IPR010259), Peptidase S8, subtilisin-related (IPR015500), Peptidase S8, subtilisin, Asp-active site (IPR023827), Peptidase S8, subtilisin, Ser-active site (IPR023828)
Os03g0430575	Hypothetical protein.	chr03	18053185	18055328	-
Os03g0431100	Conserved hypothetical protein.	chr03	18085702	18087288	+
Os03g0431200	Similar to N-acetyl-glutamate synthase.	chr03	18087593	18095041	-	Biological Process: arginine biosynthetic process (GO:0006526), Biological Process: metabolic process (GO:0008152), Biological Process: cellular amino acid biosynthetic process (GO:0008652), Cellular Component: cytoplasm (GO:0005737), Molecular Function: acetyl-CoA:L-glutamate N-acetyltransferase activity (GO:0004042), Molecular Function: N-acetyltransferase activity (GO:0008080)	GCN5-related N-acetyltransferase (GNAT) domain (IPR000182), Aspartate/glutamate/uridylate kinase (IPR001048), Amino-acid N-acetyltransferase (ArgA) (IPR010167), Acyl-CoA N-acyltransferase (IPR016181)
Os03g0431500	Conserved hypothetical protein.	chr03	18110451	18112570	-
Os03g0431550	Glycosyl transferase, family 20 domain containing protein.	chr03	18112904	18116812	+	Biological Process: trehalose biosynthetic process (GO:0005992), Molecular Function: catalytic activity (GO:0003824)	Glycosyl transferase, family 20 (IPR001830)
Os03g0431600	Hypothetical conserved gene.	chr03	18119653	18121181	+
Os03g0431800	Conserved hypothetical protein.	chr03	18129996	18142854	+
Os03g0432000	Hypothetical conserved gene.	chr03	18148051	18148793	+
Os03g0432100	Similar to Pyruvate, phosphate dikinase 2.	chr03	18153151	18160127	-
Os03g0432200	Similar to predicted protein.	chr03	18167258	18171301	-	Cellular Component: integral to membrane (GO:0016021)	Hly-III-related (IPR004254)
Os03g0432277	Hypothetical protein.	chr03	18176979	18177440	-
Os03g0432666	Hypothetical gene.	chr03	18204733	18205753	+
Os03g0432900	Conserved hypothetical protein.	chr03	18213386	18214915	+
Os03g0433200	SHR transcription factor, Regulation of the number of cortex cell layers in the root, Coordination of stomatal patterning	chr03	18238256	18240730	-		Transcription factor GRAS (IPR005202)
Os03g0433733	Similar to OO_Ba0005L10-OO_Ba0081K17.16 protein.	chr03	18278977	18281110	-
Os03g0434400	Similar to Phenazine biosynthesis-like protein, expressed.	chr03	18320727	18322755	+	Biological Process: biosynthetic process (GO:0009058), Molecular Function: catalytic activity (GO:0003824)	Phenazine biosynthesis PhzC/PhzF protein (IPR003719)
Os03g0434800	Similar to Peroxidase 2.	chr03	18325248	18332522	-	Biological Process: response to oxidative stress (GO:0006979), Biological Process: oxidation-reduction process (GO:0055114), Molecular Function: peroxidase activity (GO:0004601), Molecular Function: heme binding (GO:0020037)	Plant peroxidase (IPR000823), Haem peroxidase, plant/fungal/bacterial (IPR002016), Haem peroxidase (IPR010255), Peroxidases heam-ligand binding site (IPR019793), Peroxidase, active site (IPR019794)
Os03g0435200	Pentatricopeptide repeat domain containing protein.	chr03	18355628	18365524	+	Molecular Function: binding (GO:0005488)	Pentatricopeptide repeat (IPR002885), Tetratricopeptide-like helical (IPR011990)
Os03g0435300	Similar to exodeoxyribonuclease V.	chr03	18367213	18369983	+	Molecular Function: binding (GO:0005488), Molecular Function: protein binding (GO:0005515)	Armadillo (IPR000225), Armadillo-like helical (IPR011989), Armadillo-type fold (IPR016024)
Os03g0435550	Similar to chlorophyll a-b binding protein M9, chloroplastic precursor.	chr03	18377199	18377334	-
Os03g0435800	Hypothetical conserved gene.	chr03	18388075	18388521	-		Protein of unknown function DUF3743 (IPR022214)
Os03g0435900	Peptidase S8 and S53, subtilisin, kexin, sedolisin domain containing protein.	chr03	18390335	18392238	-		Protein of unknown function DUF3743 (IPR022214)
Os03g0436100	Hypothetical gene.	chr03	18394112	18394733	-
Os03g0436300	Similar to calmodulin binding protein.	chr03	18396945	18401547	+		Calmodulin binding protein-like (IPR012416)
Os03g0436400	Similar to A.thaliana gene induced upon wounding stress.	chr03	18405282	18406843	-	Molecular Function: nucleotide binding (GO:0000166)	NAD(P)-binding domain (IPR016040)
Os03g0436500	Zinc finger, BED-type predicted domain containing protein.	chr03	18408674	18410732	-	Molecular Function: DNA binding (GO:0003677)	Zinc finger, BED-type predicted (IPR003656)
Os03g0436600	Similar to polygalacturonase inhibitor 1.	chr03	18410063	18411482	+		Leucine-rich repeat-containing N-terminal, type 2 (IPR013210)
Os03g0437100	C2H2 zinc finger protein, Transcriptional repressor, Drought tolerance, Positive regulation of plant growth and productivity	chr03	18430425	18431229	-	Molecular Function: nucleic acid binding (GO:0003676)	Zinc finger C2H2 superfamily (IPR036236), Zinc finger C2H2-type (IPR013087)
Os03g0437200	C2H2-type zinc finger protein, Abscisic acid-induced antioxidant defence, Water stress and oxidative stress tolerance	chr03	18435990	18437086	-	Molecular Function: nucleic acid binding (GO:0003676), Molecular Function: metal ion binding (GO:0046872)	Zinc finger, C2H2-like (IPR015880), Zinc finger C2H2-type/integrase DNA-binding domain (IPR013087), Zinc finger, C2H2 (IPR007087)
Os03g0437500	Conserved hypothetical protein.	chr03	18449248	18449751	+
Os03g0437600	Similar to Hydrolase.	chr03	18451136	18456308	-
Os03g0438000	Hypothetical protein.	chr03	18482821	18483620	+
Os03g0438100	Allene oxide cyclase, Biosynthesis of jasmonic acid, Defence response	chr03	18485682	18486983	-	Molecular Function: isomerase activity (GO:0016853), Cellular Component: chloroplast (GO:0009507)	Allene oxide cyclase (IPR009410)
Os03g0438200	Conserved hypothetical protein.	chr03	18487715	18488371	-
Os03g0438400	Hypothetical protein.	chr03	18495806	18500989	+
Os03g0438900	Hypothetical protein.	chr03	18530548	18531460	+
Os03g0439000	Conserved hypothetical protein.	chr03	18538968	18539959	+
Os03g0439250	Hypothetical conserved gene.	chr03	18550126	18550710	-
Os03g0439500	2OG-Fe(II) oxygenase domain containing protein.	chr03	18569114	18572504	+	Biological Process: oxidation-reduction process (GO:0055114), Molecular Function: oxidoreductase activity (GO:0016491), Molecular Function: oxidoreductase activity, acting on paired donors, with incorporation or reduction of molecular oxygen, 2-oxoglutarate as one donor, and incorporation of one atom each of oxygen into both donors (GO:0016706)	Oxoglutarate/iron-dependent oxygenase (IPR005123)
Os03g0439650	Hypothetical protein.	chr03	18570881	18571946	-
Os03g0439700	Protein of unknown function DUF1230 family protein.	chr03	18575450	18577554	-		Uncharacterised protein family Ycf36 (IPR009631)
Os03g0439800	Protein of unknown function DUF1909 domain containing protein.	chr03	18579735	18598590	+		Uncharacterised protein family SERF (IPR007513)
Os03g0439900	Similar to OSIGBa0092G14.3 protein.	chr03	18583128	18584921	+
Os03g0440200	Similar to OSIGBa0076I14.10 protein.	chr03	18603057	18608859	-
Os03g0440900	Similar to LRR protein.	chr03	18635904	18638389	+	Molecular Function: protein binding (GO:0005515)	Leucine-rich repeat (IPR001611), Leucine-rich repeat-containing N-terminal, type 2 (IPR013210)
Os03g0441000	Similar to Transcription initiation factor TFIID component TAF4 family protein, expressed.	chr03	18638520	18647607	-	Biological Process: transcription initiation, DNA-dependent (GO:0006352), Cellular Component: transcription factor TFIID complex (GO:0005669)	Transcription initiation factor TFIID component TAF4 (IPR007900), RST domain of plant C-terminal (IPR022003)
Os03g0441050	Hypothetical protein.	chr03	18638648	18639573	+
Os03g0441101	Similar to H0323C08.17 protein.	chr03	18648052	18648490	+
Os03g0441400	Hypothetical conserved gene.	chr03	18676911	18682796	-	Molecular Function: binding (GO:0005488)	Pentatricopeptide repeat (IPR002885), Tetratricopeptide-like helical (IPR011990)
Os03g0441500	ABC transporter-like domain containing protein.	chr03	18686899	18689372	-	Molecular Function: nucleotide binding (GO:0000166), Molecular Function: ATP binding (GO:0005524), Molecular Function: ATPase activity (GO:0016887), Molecular Function: nucleoside-triphosphatase activity (GO:0017111)	ABC transporter-like (IPR003439), ATPase, AAA+ type, core (IPR003593), ABC transporter, conserved site (IPR017871)
Os03g0441601	Hypothetical conserved gene.	chr03	18692209	18693697	-
Os03g0441700	Similar to Growth-regulating factor 1.	chr03	18694131	18695033	+
Os03g0442800	Hypothetical gene.	chr03	18768610	18770180	-
Os03g0442900	Conserved hypothetical protein.	chr03	18769032	18770455	+
Os03g0444900	Similar to WRKY transcription factor 30.	chr03	18889278	18890595	+	Biological Process: regulation of transcription, DNA-dependent (GO:0006355), Molecular Function: sequence-specific DNA binding transcription factor activity (GO:0003700), Molecular Function: sequence-specific DNA binding (GO:0043565)	DNA-binding WRKY (IPR003657)
Os03g0445700	LATERAL ORGAN BOUNDARIES DOMAIN (LBD) protein, Transcriptional activator, Regulation of heading date and yield	chr03	18935194	18936295	-		Lateral organ boundaries, LOB (IPR004883)
Os03g0446200	Hypothetical conserved gene.	chr03	18985456	18991050	+		Chloramphenicol acetyltransferase-like domain (IPR023213)
Os03g0448200	Similar to Exo70 exocyst complex subunit family protein.	chr03	19147007	19148677	+	Biological Process: exocytosis (GO:0006887), Cellular Component: exocyst (GO:0000145)	Exo70 exocyst complex subunit (IPR004140), Cullin repeat-like-containing domain (IPR016159)
Os03g0448500	Similar to Calcineurin B-like protein 7.	chr03	19175142	19182580	+	Molecular Function: calcium ion binding (GO:0005509)	EF-hand-like domain (IPR011992)
Os03g0448600	WD40 repeat-like domain containing protein.	chr03	19184047	19191279	-	Molecular Function: protein binding (GO:0005515)	WD40 repeat (IPR001680), WD40 repeat-like-containing domain (IPR011046), WD40/YVTN repeat-like-containing domain (IPR015943), WD40-repeat-containing domain (IPR017986), WD40 repeat, subgroup (IPR019781), WD40 repeat 2 (IPR019782), G-protein beta WD-40 repeat (IPR020472)
Os03g0448700	Interferon-related developmental regulator domain containing protein.	chr03	19197638	19204054	-		Interferon-related developmental regulator, N-terminal (IPR007701)
Os03g0448950	Hypothetical gene.	chr03	19243920	19248524	-
Os03g0449200	Similar to Protein argonaute 7.	chr03	19244015	19248324	+	Molecular Function: nucleic acid binding (GO:0003676), Molecular Function: protein binding (GO:0005515)	Argonaute/Dicer protein, PAZ (IPR003100), Stem cell self-renewal protein Piwi (IPR003165), Ribonuclease H-like (IPR012337), Domain of unknown function DUF1785 (IPR014811)
Os03g0452300	Ribosomal protein S5, bacterial-type domain containing protein.	chr03	19413119	19417098	-	Biological Process: translation (GO:0006412), Cellular Component: intracellular (GO:0005622), Cellular Component: ribosome (GO:0005840), Cellular Component: small ribosomal subunit (GO:0015935), Molecular Function: RNA binding (GO:0003723), Molecular Function: structural constituent of ribosome (GO:0003735)	Ribosomal protein S5 (IPR000851), Ribosomal protein S5, C-terminal (IPR005324), Ribosomal protein S5, bacterial-type (IPR005712), Ribosomal protein S5, N-terminal (IPR013810), Double-stranded RNA-binding-like (IPR014720), Ribosomal protein S5 domain 2-type fold, subgroup (IPR014721), Ribosomal protein S5, N-terminal, conserved site (IPR018192), Ribosomal protein S5 domain 2-type fold (IPR020568)
Os03g0452801	Non-protein coding transcript.	chr03	19413235	19413532	+
Os03g0453301	Conserved hypothetical protein.	chr03	19423584	19428439	-
Os03g0453800	Conserved hypothetical protein.	chr03	19511706	19515403	+
Os03g0454100	TMS membrane protein/tumour differentially expressed protein family protein.	chr03	19518897	19525900	-	Cellular Component: membrane (GO:0016020)	TMS membrane protein/tumour differentially expressed protein (IPR005016)
Os03g0454300	Conserved hypothetical protein.	chr03	19528081	19531668	+
Os03g0554900	Hypothetical conserved gene.	chr03	19585967	19588337	-
Os03g0554950	Hypothetical conserved gene.	chr03	19596232	19599523	-
Os03g0556200	Hypothetical gene.	chr03	19715826	19717599	-
Os03g0556500	Hypothetical protein.	chr03	19726675	19728277	-
Os03g0556600	Serine/threonine protein kinase-related domain containing protein.	chr03	19726886	19731136	+	Biological Process: protein phosphorylation (GO:0006468), Biological Process: recognition of pollen (GO:0048544), Molecular Function: protein kinase activity (GO:0004672), Molecular Function: protein serine/threonine kinase activity (GO:0004674), Molecular Function: protein binding (GO:0005515), Molecular Function: ATP binding (GO:0005524), Molecular Function: sugar binding (GO:0005529), Molecula…	Protein kinase, catalytic domain (IPR000719), S-locus glycoprotein (IPR000858), Serine-threonine/tyrosine-protein kinase (IPR001245), Bulb-type lectin domain (IPR001480), Apple-like (IPR003609), Epidermal growth factor-like (IPR006210), Serine/threonine-protein kinase, active site (IPR008271), Protein kinase-like domain (IPR011009), PAN-2 domain (IPR013227), S-receptor-like serine/threonine-prote…
Os03g0557900	Hypothetical gene.	chr03	19742753	19746906	+
Os03g0558400	Conserved hypothetical protein.	chr03	19903997	19908557	-
Os03g0558600	Similar to H0124E07.4 protein.	chr03	19904294	19905198	+
Os03g0558700	Conserved hypothetical protein.	chr03	19925378	19926319	-
Os03g0559700	Conserved hypothetical protein.	chr03	20018827	20019659	-
Os03g0559900	Conserved hypothetical protein.	chr03	20030272	20033667	-
Os03g0560050	Hypothetical protein.	chr03	20051758	20062367	-
Os03g0560200	Similar to OSIGBa0092E01.11 protein.	chr03	20057603	20058345	-
Os03g0561283	Conserved hypothetical protein.	chr03	20111568	20115720	-
Os03g0561400	Conserved hypothetical protein.	chr03	20124488	20127262	-
Os03g0562000	DNA-binding pseudobarrel domain domain containing protein.	chr03	20181736	20187927	-		DNA-binding pseudobarrel domain (IPR015300)
Os03g0562200	Cyclin-like F-box domain containing protein.	chr03	20188178	20194964	-		F-box domain, Skp2-like (IPR022364)
Os03g0562400	Conserved hypothetical protein.	chr03	20209967	20211819	-
Os03g0563100	D-arabinono-1,4-lactone oxidase domain containing protein.	chr03	20240367	20243969	+	Biological Process: oxidation-reduction process (GO:0055114), Cellular Component: membrane (GO:0016020), Molecular Function: catalytic activity (GO:0003824), Molecular Function: D-arabinono-1,4-lactone oxidase activity (GO:0003885), Molecular Function: UDP-N-acetylmuramate dehydrogenase activity (GO:0008762), Molecular Function: oxidoreductase activity (GO:0016491), Molecular Function: oxidoreduc…	FAD linked oxidase, N-terminal (IPR006094), D-arabinono-1,4-lactone oxidase (IPR007173), Plant-specific FAD-dependent oxidoreductase (IPR010030), FAD-binding, type 2 (IPR016166), FAD-linked oxidase, FAD-binding, subdomain 2 (IPR016168)
Os03g0563200	Hypothetical conserved gene.	chr03	20244628	20245176	+
Os03g0563300	Magnesium-chelatase subunit ChlI, Mg-chelatase I subunit, Chlorophyll biosynthesis, Chloroplast development	chr03	20248326	20250000	-	Biological Process: chlorophyll biosynthetic process (GO:0015995), Molecular Function: ATP binding (GO:0005524), Molecular Function: magnesium chelatase activity (GO:0016851)	P-loop containing nucleoside triphosphate hydrolase (IPR027417), Magnesium chelatase, ATPase subunit I (IPR011775), AAA+ ATPase domain (IPR003593), Magnesium chelatase ChlI domain (IPR000523)
Os03g0563400	Similar to HAT family dimerisation domain containing protein.	chr03	20257176	20259092	+	Molecular Function: nucleic acid binding (GO:0003676), Molecular Function: DNA binding (GO:0003677), Molecular Function: protein dimerization activity (GO:0046983)	Zinc finger, BED-type predicted (IPR003656), HAT dimerisation (IPR008906), Ribonuclease H-like (IPR012337)
Os03g0563600	Similar to Peroxidase 56 precursor (EC 1.11.1.7) (Atperox P56) (ATP33).	chr03	20264124	20269616	+	Biological Process: response to oxidative stress (GO:0006979), Biological Process: oxidation-reduction process (GO:0055114), Molecular Function: peroxidase activity (GO:0004601), Molecular Function: heme binding (GO:0020037)	Plant peroxidase (IPR000823), Haem peroxidase, plant/fungal/bacterial (IPR002016), Haem peroxidase (IPR010255), Peroxidases heam-ligand binding site (IPR019793), Peroxidase, active site (IPR019794)
Os03g0564200	Protein of unknown function DUF952 family protein.	chr03	20313408	20318292	+		Protein of unknown function DUF952 (IPR009297)
Os03g0564600	Protein of unknown function DUF26 domain containing protein.	chr03	20324825	20325721	-		Gnk2-homologous domain (IPR002902)
Os03g0564800	Putative harbinger transposase-derived nuclease domain containing protein.	chr03	20343954	20344421	-	Molecular Function: hydrolase activity, acting on ester bonds (GO:0016788)	Putative harbinger transposase-derived nuclease (IPR006912)
Os03g0565100	OST3/OST6 family protein.	chr03	20363579	20370035	-		Magnesium transporter protein 1 (IPR006844), Oligosaccharyl transferase complex, subunit OST3/OST6 (IPR021149)
Os03g0565200	Haloacid dehalogenase-like hydrolase domain containing protein.	chr03	20379625	20387042	+	Biological Process: metabolic process (GO:0008152), Molecular Function: catalytic activity (GO:0003824), Molecular Function: hydrolase activity (GO:0016787)	Haloacid dehalogenase-like hydrolase (IPR005834), HAD-superfamily hydrolase, subfamily IA, variant 3 (IPR006402), HAD-like domain (IPR023214)
Os03g0565300	Protein of unknown function DUF1723 domain containing protein.	chr03	20391546	20396525	+		Aminotransferase-like, plant mobile domain (IPR019557)
Os03g0565500	Similar to Elongation factor G 1, mitochondrial precursor (mEF-G-1) (EFGM).	chr03	20403051	20417506	+	Biological Process: translational elongation (GO:0006414), Cellular Component: intracellular (GO:0005622), Molecular Function: translation elongation factor activity (GO:0003746), Molecular Function: GTPase activity (GO:0003924), Molecular Function: GTP binding (GO:0005525)	Translation elongation factor EFG/EF2, C-terminal (IPR000640), Protein synthesis factor, GTP-binding (IPR000795), Translation elongation factor EFTu/EF1A, domain 2 (IPR004161), Translation elongation factor EFG/EF2 (IPR004540), Small GTP-binding protein domain (IPR005225), Translation elongation factor EFG/EF2, domain IV (IPR005517), Translation elongation/initiation factor/Ribosomal, beta-barrel…
Os03g0565600	Similar to tobamovirus multiplication-like protein.	chr03	20420795	20426307	-		Domain of unknown function DUF1084 (IPR009457)
Os03g0565825	Conserved hypothetical protein.	chr03	20436527	20437847	+
Os03g0565900	Protein of unknown function DUF1723 domain containing protein.	chr03	20444173	20447271	-		Aminotransferase-like, plant mobile domain (IPR019557)
Os03g0566500	Lupus La protein family protein.	chr03	20476624	20480558	-	Biological Process: RNA processing (GO:0006396), Cellular Component: nucleus (GO:0005634), Cellular Component: ribonucleoprotein complex (GO:0030529), Molecular Function: nucleotide binding (GO:0000166), Molecular Function: nucleic acid binding (GO:0003676), Molecular Function: RNA binding (GO:0003723)	RNA recognition motif domain (IPR000504), Lupus La protein (IPR002344), RNA-binding protein Lupus La (IPR006630), Ataxin-2, C-terminal (IPR009818), Winged helix-turn-helix transcription repressor DNA-binding (IPR011991), Nucleotide-binding, alpha-beta plait (IPR012677)
Os03g0566600	Methyltransferase FkbM domain containing protein.	chr03	20484942	20487487	+		Methyltransferase FkbM (IPR006342)
Os03g0566700	Similar to NB-ARC domain containing protein, expressed.	chr03	20485905	20488547	-
Os03g0566800	DEAD box RNA helicase homologous to eukaryotic initiation factor 4AIII (eIF4AIII), Core components of the exon junction complex (EJC), Regulation of plant height, pollen, and seed development	chr03	20492421	20496890	-	Molecular Function: nucleic acid binding (GO:0003676), Molecular Function: ATP binding (GO:0005524)	P-loop containing nucleoside triphosphate hydrolase (IPR027417), RNA helicase, DEAD-box type, Q motif (IPR014014), Helicase superfamily 1/2, ATP-binding domain (IPR014001), DEAD/DEAH box helicase domain (IPR011545), Helicase, C-terminal (IPR001650), ATP-dependent RNA helicase DEAD-box, conserved site (IPR000629)
Os03g0567100	Conserved hypothetical protein.	chr03	20501326	20501926	-
Os03g0567600	Similar to Glycosyltransferase.	chr03	20515441	20517401	-	Molecular Function: transferase activity, transferring glycosyl groups (GO:0016757)	Glycosyltransferase AER61, uncharacterised (IPR007657)
Os03g0568000	Hypothetical protein.	chr03	20515592	20518411	+
Os03g0568400	Cytochrome P450	chr03	20550499	20557987	+	Biological Process: oxidation-reduction process (GO:0055114), Molecular Function: iron ion binding (GO:0005506), Molecular Function: oxidoreductase activity, acting on paired donors, with incorporation or reduction of molecular oxygen (GO:0016705), Molecular Function: heme binding (GO:0020037)	Cytochrome P450 superfamily (IPR036396), Cytochrome P450 (IPR001128), Cytochrome P450, E-class, group I (IPR002401)
Os03g0568500	Uncharacterised protein family UPF0136, Transmembrane domain containing protein.	chr03	20558776	20561694	-	Cellular Component: membrane (GO:0016020)	Uncharacterised protein family UPF0136, Transmembrane (IPR005349)
Os03g0568550	Hypothetical protein.	chr03	20563284	20564968	-
Os03g0568600	DTW domain containing protein.	chr03	20563322	20565064	+		DTW (IPR005636)
Os03g0568800	Protein kinase, core domain containing protein.	chr03	20569313	20572604	+	Biological Process: protein phosphorylation (GO:0006468), Molecular Function: protein kinase activity (GO:0004672), Molecular Function: protein serine/threonine kinase activity (GO:0004674), Molecular Function: ATP binding (GO:0005524), Molecular Function: transferase activity, transferring phosphorus-containing groups (GO:0016772)	Protein kinase, catalytic domain (IPR000719), Serine/threonine-protein kinase, active site (IPR008271), Protein kinase-like domain (IPR011009), Protein kinase, ATP binding site (IPR017441), Serine/threonine-protein kinase-like domain (IPR017442)
Os03g0568850	Hypothetical protein.	chr03	20569603	20572016	-
Os03g0568900	Similar to Purple acid phosphatase.	chr03	20574259	20579351	-	Molecular Function: acid phosphatase activity (GO:0003993), Molecular Function: hydrolase activity (GO:0016787), Molecular Function: metal ion binding (GO:0046872)	Metallophosphoesterase domain (IPR004843), Purple acid phosphatase-like, N-terminal (IPR008963), Purple acid phosphatase, N-terminal (IPR015914)
Os03g0569000	Conserved hypothetical protein.	chr03	20584426	20586557	-
Os03g0569800	Similar to ATP binding protein.	chr03	20650253	20652767	+	Molecular Function: binding (GO:0005488)	Pentatricopeptide repeat (IPR002885), Tetratricopeptide-like helical (IPR011990)
Os03g0569850	Non-protein coding transcript.	chr03	20651174	20652231	-
Os03g0569900	Similar to RNA Binding Protein 45.	chr03	20655023	20661172	-	Molecular Function: nucleotide binding (GO:0000166), Molecular Function: nucleic acid binding (GO:0003676)	RNA recognition motif domain (IPR000504), Nucleotide-binding, alpha-beta plait (IPR012677)
Os03g0570000	Hypothetical protein.	chr03	20660143	20661065	+
Os03g0570100	Similar to Cytochrome P450 79A1 (EC 1.14.13.41) (Tyrosine N-monooxygenase) (Cytochrome P450Tyr).	chr03	20666069	20670823	-	Biological Process: oxidation-reduction process (GO:0055114), Molecular Function: iron ion binding (GO:0005506), Molecular Function: electron carrier activity (GO:0009055), Molecular Function: oxidoreductase activity, acting on paired donors, with incorporation or reduction of molecular oxygen (GO:0016705), Molecular Function: heme binding (GO:0020037)	Cytochrome P450 (IPR001128), Cytochrome P450, E-class, group I (IPR002401), Cytochrome P450, conserved site (IPR017972)
Os03g0570200	Conserved hypothetical protein.	chr03	20676986	20685924	-
Os03g0570300	Zinc finger, C2H2-like domain containing protein.	chr03	20690718	20692541	-	Cellular Component: intracellular (GO:0005622), Molecular Function: zinc ion binding (GO:0008270)	KOW (IPR005824), Zinc finger, C2H2-like (IPR015880), DNA/RNA-binding protein Kin17, conserved domain (IPR019447)
Os03g0570775	Hypothetical gene.	chr03	20724891	20728885	+
Os03g0570800	Multi antimicrobial extrusion protein MatE family protein.	chr03	20725388	20747318	-	Biological Process: drug transmembrane transport (GO:0006855), Biological Process: transmembrane transport (GO:0055085), Cellular Component: membrane (GO:0016020), Molecular Function: drug transmembrane transporter activity (GO:0015238), Molecular Function: antiporter activity (GO:0015297)	Multi antimicrobial extrusion protein (IPR002528)
Os03g0571700	Similar to TRANSPARENT TESTA 12 protein.	chr03	20772675	20782658	-	Biological Process: drug transmembrane transport (GO:0006855), Biological Process: transmembrane transport (GO:0055085), Cellular Component: membrane (GO:0016020), Molecular Function: drug transmembrane transporter activity (GO:0015238), Molecular Function: antiporter activity (GO:0015297)	Multi antimicrobial extrusion protein (IPR002528)
Os03g0571800	Hypothetical protein.	chr03	20778588	20779157	+
Os03g0571900	Similar to transparent testa 12 protein.	chr03	20793274	20799805	-	Biological Process: drug transmembrane transport (GO:0006855), Biological Process: transmembrane transport (GO:0055085), Cellular Component: membrane (GO:0016020), Molecular Function: drug transmembrane transporter activity (GO:0015238), Molecular Function: antiporter activity (GO:0015297)	Multi antimicrobial extrusion protein (IPR002528)
Os03g0572050	Hypothetical protein.	chr03	20795609	20799585	+
Os03g0572083	Non-protein coding transcript.	chr03	20803406	20803480	+
Os03g0572250	Conserved hypothetical protein.	chr03	20837973	20839908	-
Os03g0572300	Modifier of rudimentary, Modr family protein.	chr03	20842247	20846882	-		Modifier of rudimentary, Modr (IPR009851)
Os03g0572900	Multi antimicrobial extrusion protein MatE family protein.	chr03	20868361	20875711	-	Biological Process: drug transmembrane transport (GO:0006855), Biological Process: transmembrane transport (GO:0055085), Cellular Component: membrane (GO:0016020), Molecular Function: drug transmembrane transporter activity (GO:0015238), Molecular Function: antiporter activity (GO:0015297)	Multi antimicrobial extrusion protein (IPR002528)
Os03g0572925	Hypothetical protein.	chr03	20869445	20875638	+
Os03g0573001	Conserved hypothetical protein.	chr03	20886344	20888055	+
Os03g0573117	Hypothetical protein.	chr03	20894664	20895231	+
Os03g0573500	Disease resistance protein domain containing protein.	chr03	20913602	20917410	-	Biological Process: defense response (GO:0006952), Molecular Function: protein binding (GO:0005515), Molecular Function: ADP binding (GO:0043531)	Disease resistance protein (IPR000767), Leucine-rich repeat (IPR001611), NB-ARC (IPR002182)
Os03g0573600	Hypothetical protein.	chr03	20914305	20917765	+
Os03g0573750	Conserved hypothetical protein.	chr03	20923579	20925443	+
Os03g0574300	Conserved hypothetical protein.	chr03	20945028	20948502	-
Os03g0574600	Conserved hypothetical protein.	chr03	20961329	20962190	-
Os03g0574900	Similar to Potassium transporter 1 (OsHAK1). Splice isoform 2.	chr03	20978620	20985759	-	Biological Process: potassium ion transmembrane transport (GO:0071805), Cellular Component: membrane (GO:0016020), Molecular Function: potassium ion transmembrane transporter activity (GO:0015079)	K+ potassium transporter (IPR003855)
Os03g0575200	High-affinity potassium transporter, Maintenance of potassium homeostasis, Salt tolerance	chr03	21002797	21007629	-	Biological Process: potassium ion transmembrane transport (GO:0071805), Molecular Function: potassium ion transmembrane transporter activity (GO:0015079), Cellular Component: membrane (GO:0016020)	Potassium transporter (IPR003855)
Os03g0575500	Conserved hypothetical protein.	chr03	21030442	21031139	+
Os03g0575700	Conserved hypothetical protein.	chr03	21037379	21038297	-
Os03g0575950	Hypothetical protein.	chr03	21053709	21055527	-
Os03g0576200	High affinity K<sup>+</sup> transporter (HAK), Maintenance of ion homeostasis, Salinity tolerance	chr03	21060413	21064968	-	Biological Process: potassium ion transmembrane transport (GO:0071805), Molecular Function: potassium ion transmembrane transporter activity (GO:0015079), Cellular Component: membrane (GO:0016020)	Potassium transporter (IPR003855)
Os03g0576400	Similar to 26S proteasome non-ATPase regulatory subunit 11.	chr03	21078683	21079538	+
Os03g0576500	Conserved hypothetical protein.	chr03	21081361	21081960	+
Os03g0576600	Acyl-CoA-binding protein , Stress response	chr03	21082861	21084621	-	Molecular Function: fatty-acyl-CoA binding (GO:0000062)	FERM/acyl-CoA-binding protein, 3-helical bundle (IPR014352), Acyl-CoA-binding protein, ACBP (IPR000582), Acyl-CoA-binding protein, ACBP, conserved site (IPR022408)
Os03g0576700	Similar to 60S ribosomal protein L13 (BBC1 protein homolog).	chr03	21086470	21088562	-	Biological Process: translation (GO:0006412), Cellular Component: intracellular (GO:0005622), Cellular Component: ribosome (GO:0005840), Molecular Function: structural constituent of ribosome (GO:0003735)	Ribosomal protein L13e (IPR001380), Ribosomal protein L13e, conserved site (IPR018256)
Os03g0576801	Non-protein coding transcript.	chr03	21086653	21087054	+
Os03g0576900	Amino acid/polyamine transporter I family protein.	chr03	21091940	21096890	+	Biological Process: amino acid transmembrane transport (GO:0003333), Biological Process: transport (GO:0006810), Biological Process: transmembrane transport (GO:0055085), Cellular Component: membrane (GO:0016020), Molecular Function: amino acid transmembrane transporter activity (GO:0015171)	Amino acid/polyamine transporter I (IPR002293), Amino acid permease domain (IPR004841)
Os03g0577000	Similar to Ribosomal protein S3 (Fragment).	chr03	21097594	21100006	-	Biological Process: translation (GO:0006412), Cellular Component: intracellular (GO:0005622), Cellular Component: ribosome (GO:0005840), Cellular Component: small ribosomal subunit (GO:0015935), Molecular Function: RNA binding (GO:0003723), Molecular Function: structural constituent of ribosome (GO:0003735)	Ribosomal protein S3, C-terminal (IPR001351), K Homology, type 2 (IPR004044), Ribosomal protein S3, eukaryotic/archaeal (IPR005703), K Homology, prokaryotic type (IPR009019), K homology domain-like, alpha/beta (IPR015946), Ribosomal protein S3, conserved site (IPR018280)
Os03g0577100	Nuf2 family protein.	chr03	21102150	21106012	-	Biological Process: mitosis (GO:0007067), Cellular Component: chromosome, centromeric region (GO:0000775)	Kinetochore protein Nuf2 (IPR005549)
Os03g0577150	Hypothetical gene.	chr03	21108805	21112091	-
Os03g0577200	Similar to Mps one binder kinase activator-like 1A (Mob1 homolog 1A) (Mob1A) (Mob1B) (Protein Mob4A).	chr03	21108808	21112282	+		Mob1/phocein (IPR005301)
Os03g0577300	Similar to delta DNA polymerase.	chr03	21112715	21113193	-
Os03g0577350	Conserved hypothetical protein.	chr03	21115784	21116371	-
Os03g0577500	Similar to predicted protein.	chr03	21117886	21122934	-	Biological Process: protein glycosylation (GO:0006486), Cellular Component: membrane (GO:0016020), Molecular Function: galactosyltransferase activity (GO:0008378)	Glycosyl transferase, family 31 (IPR002659)
Os03g0577800	Similar to OSIGBa0106P14.6 protein.	chr03	21143418	21147334	+
Os03g0578200	Conserved hypothetical protein.	chr03	21165030	21170704	-
Os03g0578300	Conserved hypothetical protein.	chr03	21179901	21184440	+
Os03g0578500	Hypothetical conserved gene.	chr03	21198249	21199192	+
Os03g0578900	Similar to MYB1.	chr03	21212377	21214189	+	Biological Process: regulation of transcription, DNA-dependent (GO:0006355), Molecular Function: DNA binding (GO:0003677), Molecular Function: protein binding (GO:0005515)	SANT domain, DNA binding (IPR001005), Homeodomain-like (IPR009057), Homeodomain-related (IPR012287), Myb, DNA-binding (IPR014778), Myb transcription factor (IPR015495), Transcription regulator HTH, Myb-type, DNA-binding (IPR017930)
Os03g0579000	Peptidase M50 domain containing protein.	chr03	21224305	21225936	-	Biological Process: proteolysis (GO:0006508), Molecular Function: metalloendopeptidase activity (GO:0004222), Molecular Function: protein binding (GO:0005515)	PDZ/DHR/GLGF (IPR001478), Peptidase M50 (IPR008915)
Os03g0579200	Similar to NB-ARC domain containing protein.	chr03	21229366	21237842	+	Biological Process: defense response (GO:0006952), Molecular Function: ADP binding (GO:0043531)	Disease resistance protein (IPR000767), NB-ARC (IPR002182)
Os03g0579300	60S ribosomal protein L19.	chr03	21238864	21240807	-	Biological Process: translation (GO:0006412), Cellular Component: intracellular (GO:0005622), Cellular Component: ribosome (GO:0005840), Molecular Function: structural constituent of ribosome (GO:0003735)	Ribosomal protein L19/L19e (IPR000196), Ribosomal protein L19/L19e, domain 1 (IPR015972), Ribosomal protein L19/L19e, domain 3 (IPR015974), Ribosomal protein L19/L19e conserved site (IPR023638)
Os03g0579550	Hypothetical gene.	chr03	21239316	21240824	+
Os03g0579800	Non-protein coding transcript.	chr03	21267989	21273094	-
Os03g0579900	Similar to NB-ARC domain containing protein.	chr03	21271431	21272411	+
Os03g0580200	Lipase, GDSL domain containing protein.	chr03	21275422	21276198	-	Biological Process: lipid metabolic process (GO:0006629), Molecular Function: hydrolase activity, acting on ester bonds (GO:0016788)	Lipase, GDSL (IPR001087)
Os03g0580800	Lipase, GDSL domain containing protein.	chr03	21306705	21313520	-	Biological Process: lipid metabolic process (GO:0006629), Molecular Function: hydrolase activity, acting on ester bonds (GO:0016788)	Lipase, GDSL (IPR001087)
Os03g0581100	Hypothetical conserved gene.	chr03	21334814	21337846	+	Molecular Function: nucleic acid binding (GO:0003676), Molecular Function: zinc ion binding (GO:0008270)	Zinc finger, CCHC-type (IPR001878), Zinc finger, PMZ-type (IPR006564), Zinc finger, SWIM-type (IPR007527)
Os03g0581200	Hypothetical conserved gene.	chr03	21338354	21340206	-
Os03g0581400	Similar to anther-specific proline-rich protein APG.	chr03	21353518	21356813	+	Biological Process: lipid metabolic process (GO:0006629), Molecular Function: hydrolase activity, acting on ester bonds (GO:0016788)	Lipase, GDSL (IPR001087)
Os03g0581600	Similar to DAG protein.	chr03	21363967	21368868	+		Peptidase S8, subtilisin-related (IPR015500)
Os03g0581650	Conserved hypothetical protein.	chr03	21371185	21375263	+
Os03g0581701	Non-protein coding transcript.	chr03	21375539	21375773	+
Os03g0581800	Conserved hypothetical protein.	chr03	21378149	21382083	+
Os03g0582000	Similar to Glutamate formiminotransferase.	chr03	21392897	21394721	+	Biological Process: metabolic process (GO:0008152), Molecular Function: folic acid binding (GO:0005542), Molecular Function: transferase activity (GO:0016740)	Formiminotransferase, N-terminal subdomain (IPR012886), Formiminotransferas, N- and C-terminal subdomains (IPR022384)
Os03g0582100	Pentatricopeptide repeat domain containing protein.	chr03	21409003	21411259	-	Molecular Function: binding (GO:0005488)	Pentatricopeptide repeat (IPR002885), Tetratricopeptide-like helical (IPR011990)
Os03g0582200	SCAMP family protein.	chr03	21416155	21420103	-	Biological Process: protein transport (GO:0015031), Cellular Component: integral to membrane (GO:0016021)	SCAMP (IPR007273)
Os03g0582300	Similar to SC3 protein.	chr03	21420814	21421069	-
Os03g0582400	MADS box transcription factor, Regulation of seed size, Heat stress response during reproductive development	chr03	21428521	21429270	-	Molecular Function: DNA binding (GO:0003677), Molecular Function: protein dimerization activity (GO:0046983)	Transcription factor, MADS-box (IPR002100)
Os03g0582550	Hypothetical protein.	chr03	21428825	21429391	+
Os03g0582800	Conserved hypothetical protein.	chr03	21453383	21454733	+
Os03g0582900	Hypothetical gene.	chr03	21457124	21457731	+
Os03g0583000	Conserved hypothetical protein.	chr03	21458177	21461845	-
Os03g0583700	Similar to Proteasome maturation factor UMP1 family protein.	chr03	21490216	21493292	+		Proteasome maturation factor UMP1 (IPR008012)
Os03g0583800	Mpv17/PMP22 family protein.	chr03	21498173	21500536	+	Cellular Component: integral to membrane (GO:0016021)	Mpv17/PMP22 (IPR007248)
Os03g0583900	Similar to Endoribonuclease Dicer homolog 2a.	chr03	21500778	21507797	-	Molecular Function: protein binding (GO:0005515)	Argonaute/Dicer protein, PAZ (IPR003100)
Os03g0584100	Non-protein coding transcript.	chr03	21501406	21506577	+
Os03g0584050	Conserved hypothetical protein.	chr03	21520109	21522077	-
Os03g0584224	Conserved hypothetical protein.	chr03	21539060	21539656	+
Os03g0584300	Conserved hypothetical protein.	chr03	21541982	21544545	+
Os03g0584400	ATPase, AAA-type, core domain containing protein.	chr03	21544810	21546217	-	Molecular Function: nucleotide binding (GO:0000166), Molecular Function: ATP binding (GO:0005524), Molecular Function: nucleoside-triphosphatase activity (GO:0017111)	ATPase, AAA+ type, core (IPR003593), ATPase, AAA-type, core (IPR003959), ATPase, AAA-type, conserved site (IPR003960)
Os03g0584500	Hypothetical conserved gene.	chr03	21547160	21548436	+
Os03g0585600	Conserved hypothetical protein.	chr03	21600334	21600700	+
Os03g0585900	Conserved hypothetical protein.	chr03	21607446	21608537	+
Os03g0586099	Peptidase aspartic, catalytic domain containing protein.	chr03	21619168	21619958	+	Biological Process: proteolysis (GO:0006508), Molecular Function: aspartic-type endopeptidase activity (GO:0004190)	Peptidase aspartic, catalytic (IPR009007), Peptidase aspartic (IPR021109)
Os03g0586300	Reticulon family protein.	chr03	21622958	21628739	-	Cellular Component: endoplasmic reticulum (GO:0005783)	Reticulon (IPR003388), Nucleotide-diphospho-sugar transferase (IPR005069)
Os03g0586400	Conserved hypothetical protein.	chr03	21631071	21634055	-
Os03g0586500	Similar to chloroplast post-illumination chlorophyll fluorescence increase protein.	chr03	21634990	21637232	+
Os03g0586600	Similar to DNA-DIRECTED RNA POLYMERASES I, II, AND III 15 KD POLYPEPTIDE(RPABC6).	chr03	21637320	21641223	-	Biological Process: transcription, DNA-dependent (GO:0006351), Cellular Component: RNA polymerase complex (GO:0030880), Molecular Function: DNA binding (GO:0003677), Molecular Function: DNA-directed RNA polymerase activity (GO:0003899)	RNA polymerase, subunit omega/K/RPABC2 (IPR006110), DNA-directed RNA polymerase, subunit K/RPABC2 (IPR006111), RNA polymerase subunit, RPB6/omega (IPR012293), DNA-directed RNA polymerase, 14-18kDa subunit, conserved site (IPR020708)
Os03g0586700	Conserved hypothetical protein.	chr03	21647446	21659950	-
Os03g0586800	Similar to Lysyl-tRNA synthetase (EC 6.1.1.6) (Lysine--tRNA ligase) (LysRS).	chr03	21665280	21673555	-
Os03g0586900	Upf1-like helicase, Regulation of leaf senescence	chr03	21673719	21680339	+	Molecular Function: DNA binding (GO:0003677), Molecular Function: ATP binding (GO:0005524)	P-loop containing nucleoside triphosphate hydrolase (IPR027417), Helicase SMUBP-2/Hcs1-like (IPR004483), Helicase superfamily 1/2, ATP-binding domain (IPR014001), DNA2/NAM7 helicase, AAA domain (IPR041677), AAA+ ATPase domain (IPR003593), DNA2/NAM7 helicase-like, AAA domain (IPR041679)
Os03g0587000	Similar to L-galactose-1-phosphate phosphatase.	chr03	21681989	21685007	+	Molecular Function: inositol or phosphatidylinositol phosphatase activity (GO:0004437)	Inositol monophosphatase (IPR000760), Inositol monophosphatase, conserved site (IPR020550), Inositol monophosphatase, Lithium-sensitive (IPR020552), Inositol monophosphatase, metal-binding site (IPR020583)
Os03g0587100	Similar to decarboxylase family protein.	chr03	21685293	21687245	+		Cytokinin riboside 5'-monophosphate phosphoribohydrolase LOG (IPR005269)
Os03g0587200	Kinesin, motor region domain containing protein.	chr03	21687370	21693162	-	Biological Process: microtubule-based movement (GO:0007018), Molecular Function: microtubule motor activity (GO:0003777), Molecular Function: ATP binding (GO:0005524)	Kinesin, motor domain (IPR001752), Kinesin-related conserved domain (IPR010544)
Os03g0587225	Non-protein coding transcript.	chr03	21697438	21697539	-
Os03g0587250	Conserved hypothetical protein.	chr03	21697700	21698880	-
Os03g0587600	Zinc finger, CCHC-type domain containing protein.	chr03	21701041	21703525	+	Molecular Function: nucleic acid binding (GO:0003676), Molecular Function: zinc ion binding (GO:0008270)	Zinc finger, CCHC-type (IPR001878)
Os03g0588100	Hypothetical conserved gene.	chr03	21728279	21731479	-
Os03g0588200	Frigida-like family protein.	chr03	21733006	21737915	+		Frigida-like (IPR012474)
Os03g0588400	Similar to HT1 protein kinase.	chr03	21745957	21747104	+	Biological Process: protein phosphorylation (GO:0006468), Molecular Function: protein kinase activity (GO:0004672), Molecular Function: protein serine/threonine kinase activity (GO:0004674), Molecular Function: protein tyrosine kinase activity (GO:0004713), Molecular Function: ATP binding (GO:0005524), Molecular Function: transferase activity, transferring phosphorus-containing groups (GO:0016772)	Protein kinase, catalytic domain (IPR000719), Serine-threonine/tyrosine-protein kinase (IPR001245), Serine/threonine-protein kinase, catalytic domain (IPR002290), Serine/threonine-protein kinase, active site (IPR008271), Protein kinase-like domain (IPR011009), Tyrosine-protein kinase, catalytic domain (IPR020635)
Os03g0588600	Frigida-like family protein.	chr03	21748596	21751686	+		Frigida-like (IPR012474)
Os03g0588800	Hypothetical conserved gene.	chr03	21756823	21763715	+		Frigida-like (IPR012474)
Os03g0589100	Conserved hypothetical protein.	chr03	21782331	21783161	-
Os03g0589300	Ovarian tumour, otubain domain containing protein.	chr03	21784848	21791170	-		Ovarian tumour, otubain (IPR003323)
Os03g0589400	Hypothetical conserved gene.	chr03	21792860	21793702	+
Os03g0589500	Conserved hypothetical protein.	chr03	21816818	21818159	-
Os03g0590700	NADH dehydrogenase [ubiquinone] 1 alpha subcomplex assembly factor 3 domain containing protein.	chr03	21881938	21885330	+		NADH dehydrogenase [ubiquinone] 1 alpha subcomplex assembly factor 3 (IPR007523)
Os03g0591000	Non-protein coding transcript.	chr03	21900408	21902012	+
Os03g0591300	Helix-loop-helix DNA-binding domain containing protein.	chr03	21910439	21913786	+		Helix-loop-helix DNA-binding (IPR011598)
Os03g0592100	Hypothetical conserved gene.	chr03	21947123	21949782	+
Os03g0591600	Protein of unknown function DUF247, plant domain containing protein.	chr03	21950474	21952518	-		Protein of unknown function DUF247, plant (IPR004158)
Os03g0591700	Conserved hypothetical protein.	chr03	21954147	21957702	+
Os03g0591801	Hypothetical protein.	chr03	21960011	21963975	+
Os03g0592500	Similar to Photosystem II type II chlorophyll a/b binding protein (Fragment).	chr03	22000043	22001236	+	Biological Process: photosynthesis, light harvesting (GO:0009765), Cellular Component: membrane (GO:0016020)	Chlorophyll A-B binding protein, plant (IPR001344), Chlorophyll A-B binding protein (IPR022796), Chlorophyll a/b binding protein domain (IPR023329)
Os03g0592633	Non-protein coding transcript.	chr03	22006497	22006655	+
Os03g0592766	Non-protein coding transcript.	chr03	22007964	22008130	+
Os03g0592950	Conserved hypothetical protein.	chr03	22009145	22009446	-
Os03g0593050	Non-protein coding transcript.	chr03	22014549	22015069	+
Os03g0593200	Similar to CBS domain containing protein, expressed.	chr03	22017024	22029484	-	Molecular Function: protein binding (GO:0005515), Molecular Function: flavin adenine dinucleotide binding (GO:0050660)	Cystathionine beta-synthase, core (IPR000644), Domain of unknown function DUF21 (IPR002550), Transporter-associated domain (IPR005170), CO dehydrogenase flavoprotein-like, FAD-binding, subdomain 2 (IPR016169)
Os03g0593100	Conserved hypothetical protein.	chr03	22017075	22018018	+
Os03g0593600	Similar to Cytochrome P450 family protein, expressed.	chr03	22048470	22050253	+	Biological Process: oxidation-reduction process (GO:0055114), Molecular Function: iron ion binding (GO:0005506), Molecular Function: electron carrier activity (GO:0009055), Molecular Function: oxidoreductase activity, acting on paired donors, with incorporation or reduction of molecular oxygen (GO:0016705), Molecular Function: heme binding (GO:0020037)	Cytochrome P450 (IPR001128), Cytochrome P450, E-class, group I (IPR002401), Cytochrome P450, conserved site (IPR017972)
Os03g0593650	Non-protein coding transcript.	chr03	22049521	22050069	-
Os03g0593700	Hypothetical conserved gene.	chr03	22054387	22057136	-
Os03g0594100	Cytochrome P450 family protein.	chr03	22083215	22086165	+	Biological Process: oxidation-reduction process (GO:0055114), Molecular Function: iron ion binding (GO:0005506), Molecular Function: electron carrier activity (GO:0009055), Molecular Function: oxidoreductase activity, acting on paired donors, with incorporation or reduction of molecular oxygen (GO:0016705), Molecular Function: heme binding (GO:0020037)	Cytochrome P450 (IPR001128), Cytochrome P450, E-class, group I (IPR002401), Cytochrome P450, conserved site (IPR017972)
Os03g0594250	Hypothetical protein.	chr03	22083544	22085792	-
Os03g0594400	Monosaccharide transporter 2.	chr03	22092018	22095340	-	Biological Process: transport (GO:0006810), Biological Process: transmembrane transport (GO:0055085), Cellular Component: membrane (GO:0016020), Cellular Component: integral to membrane (GO:0016021), Molecular Function: transporter activity (GO:0005215), Molecular Function: transmembrane transporter activity (GO:0022857), Molecular Function: substrate-specific transmembrane transporter activity (…	Sugar/inositol transporter (IPR003663), General substrate transporter (IPR005828), Sugar transporter, conserved site (IPR005829), Major facilitator superfamily domain, general substrate transporter (IPR016196), Major facilitator superfamily domain (IPR020846)
Os03g0594500	Hypothetical gene.	chr03	22099628	22100277	+
Os03g0594600	Similar to H0523F07.7 protein.	chr03	22100401	22100952	+
Os03g0594700	Conserved hypothetical protein.	chr03	22110421	22116473	-
Os03g0594900	Cytochrome P450 family protein.	chr03	22123330	22125585	+	Biological Process: oxidation-reduction process (GO:0055114), Molecular Function: iron ion binding (GO:0005506), Molecular Function: electron carrier activity (GO:0009055), Molecular Function: oxidoreductase activity, acting on paired donors, with incorporation or reduction of molecular oxygen (GO:0016705), Molecular Function: heme binding (GO:0020037)	Cytochrome P450 (IPR001128), Cytochrome P450, E-class, group I (IPR002401), Cytochrome P450, conserved site (IPR017972)
Os03g0595050	Hypothetical protein.	chr03	22123371	22125465	-
Os03g0595200	Similar to predicted protein.	chr03	22149230	22149920	+
Os03g0595300	Conserved hypothetical protein.	chr03	22150420	22151574	-
Os03g0595600	Similar to Glutathione S-transferase, N-terminal domain containing protein, expressed.	chr03	22160411	22161462	-		Glutathione S-transferase, C-terminal (IPR004046), Glutathione S-transferase, C-terminal-like (IPR010987), Glutathione S-transferase/chloride channel, C-terminal (IPR017933)
Os03g0595800	Similar to Acyl carrier protein (ACP).	chr03	22164727	22169919	-
Os03g0596101	Conserved hypothetical protein.	chr03	22171726	22174047	-
Os03g0596200	Zinc finger, CCHC-type domain containing protein.	chr03	22173113	22174947	+	Molecular Function: nucleic acid binding (GO:0003676), Molecular Function: zinc ion binding (GO:0008270)	Zinc finger, CCHC-type (IPR001878), Zinc finger, CCHC retroviral-type (IPR013084)
Os03g0596400	Conserved hypothetical protein.	chr03	22184257	22187943	-
Os03g0596600	Zinc finger, CCHC-type domain containing protein.	chr03	22204030	22207200	+	Molecular Function: nucleic acid binding (GO:0003676), Molecular Function: zinc ion binding (GO:0008270)	Zinc finger, CCHC-type (IPR001878), Zinc finger, CCHC retroviral-type (IPR013084)
Os03g0596700	Hypothetical conserved gene.	chr03	22213638	22214408	+
Os03g0596800	Conserved hypothetical protein.	chr03	22216238	22217762	-
Os03g0596900	GTP-binding signal recognition particle SRP54, G-domain containing protein.	chr03	22219267	22227186	-		DEK, C-terminal (IPR014876)
Os03g0597200	Pentatricopeptide repeat protein, Chloroplast development	chr03	22233268	22238894	-	Molecular Function: protein binding (GO:0005515)	Tetratricopeptide-like helical domain (IPR011990), Pentatricopeptide repeat (IPR002885)
Os03g0597400	Protein of unknown function DUF1618 domain containing protein.	chr03	22243187	22244608	-		Domain of unknown function DUF1618 (IPR011676)
Os03g0597450	Hypothetical conserved gene.	chr03	22251068	22253999	-
Os03g0597600	Similar to L-asparaginase (EC 3.5.1.1) (L-asparagine amidohydrolase).	chr03	22255220	22259151	-	Molecular Function: hydrolase activity (GO:0016787)	Peptidase T2, asparaginase 2 (IPR000246)
Os03g0597800	Hypothetical conserved gene.	chr03	22262059	22266748	-
Os03g0598002	Hypothetical gene.	chr03	22271544	22272752	+
Os03g0598100	Similar to ACR4.	chr03	22281686	22284615	+	Biological Process: metabolic process (GO:0008152), Molecular Function: amino acid binding (GO:0016597)	Amino acid-binding ACT (IPR002912)
Os03g0598150	Hypothetical protein.	chr03	22281700	22284411	-
Os03g0598200	Nop14-like protein family protein.	chr03	22285710	22292616	-		Nop14-like protein (IPR007276)
Os03g0598600	Non-protein coding transcript.	chr03	22314163	22314445	-
Os03g0598700	Zinc finger, RING/FYVE/PHD-type domain containing protein.	chr03	22332335	22335094	+	Molecular Function: protein binding (GO:0005515), Molecular Function: zinc ion binding (GO:0008270)	Zinc finger, RING-type (IPR001841), Zinc finger, RING/FYVE/PHD-type (IPR013083), Zinc finger, RING-H2-type (IPR024766)
Os03g0598800	Similar to 60S ribosomal protein L15.	chr03	22336686	22338318	-	Biological Process: translation (GO:0006412), Cellular Component: intracellular (GO:0005622), Cellular Component: ribosome (GO:0005840), Molecular Function: structural constituent of ribosome (GO:0003735)	Ribosomal protein L15e (IPR000439), Ribosomal protein L23/L15e (IPR012678), Ribosomal protein L15e, conserved site (IPR020925)
Os03g0598900	Similar to predicted protein.	chr03	22341131	22345527	-	Molecular Function: protein disulfide oxidoreductase activity (GO:0015035)	DSBA-like thioredoxin domain (IPR001853), Thioredoxin-like fold (IPR012336)
Os03g0599000	NB-ARC domain containing protein.	chr03	22347751	22351524	-	Biological Process: defense response (GO:0006952), Molecular Function: protein binding (GO:0005515), Molecular Function: ADP binding (GO:0043531)	Disease resistance protein (IPR000767), Leucine-rich repeat (IPR001611), NB-ARC (IPR002182)
Os03g0599400	NB-ARC domain containing protein.	chr03	22369319	22371235	-
Os03g0599500	Hypothetical protein.	chr03	22369431	22371227	+
Os03g0599600	Regulator of chromosome condensation, RCC1 domain containing protein.	chr03	22372945	22380120	+		Regulator of chromosome condensation, RCC1 (IPR000408), Regulator of chromosome condensation/beta-lactamase-inhibitor protein II (IPR009091)
Os03g0599700	Non-protein coding transcript.	chr03	22380317	22380384	+
Os03g0599800	Reversibly glycosylated polypeptide.	chr03	22381361	22383926	-
Os03g0600400	Conserved hypothetical protein.	chr03	22413613	22413988	-
Os03g0600600	Similar to Beta-1,3-glucanase.	chr03	22424061	22425033	-	Biological Process: carbohydrate metabolic process (GO:0005975), Molecular Function: catalytic activity (GO:0003824), Molecular Function: hydrolase activity, hydrolyzing O-glycosyl compounds (GO:0004553), Molecular Function: cation binding (GO:0043169)	Glycoside hydrolase, family 17 (IPR000490), Glycoside hydrolase, subgroup, catalytic domain (IPR013781), Glycoside hydrolase, superfamily (IPR017853)
Os03g0600800	Similar to F-box domain containing protein.	chr03	22434429	22436110	-	Molecular Function: protein binding (GO:0005515)	F-box domain, cyclin-like (IPR001810), Protein of unknown function DUF295 (IPR005174), F-box domain, Skp2-like (IPR022364)
Os03g0601000	Conserved hypothetical protein.	chr03	22443332	22445034	+
Os03g0601100	Protein of unknown function DUF295 domain containing protein.	chr03	22451553	22453961	-		Protein of unknown function DUF295 (IPR005174)
Os03g0601500	B12D family protein.	chr03	22464518	22469960	+		NADH-ubiquinone reductase complex 1 MLRQ subunit (IPR010530)
Os03g0602300	C6-oxidase, Brassinosteroid biosynthetic enzyme, Brassinosteroid biosynthesis, Organization and elongation of the leaf and stem cells, Regulation of root growth	chr03	22538341	22542412	+	Biological Process: oxidation-reduction process (GO:0055114), Molecular Function: iron ion binding (GO:0005506), Molecular Function: oxidoreductase activity, acting on paired donors, with incorporation or reduction of molecular oxygen (GO:0016705), Molecular Function: heme binding (GO:0020037)	Cytochrome P450 superfamily (IPR036396), Cytochrome P450 (IPR001128), Cytochrome P450, E-class, group I (IPR002401), Cytochrome P450, conserved site (IPR017972)
Os03g0602400	Non-protein coding transcript.	chr03	22539368	22540090	-
Os03g0602500	Similar to Dihydropterin pyrophosphokinase /dihydropteroate synthase precursor (EC 2.5.1.15).	chr03	22544584	22547295	-
Os03g0602600	PfkB family fructokinase, WLP2 paralog, Chloroplast biogenesis and plant growth, Protection of chloroplasts under heat stress	chr03	22547535	22552000	+		Ribokinase-like (IPR029056), Carbohydrate kinase PfkB (IPR011611)
Os03g0603100	Cytochrome P450	chr03	22568104	22568742	-	Biological Process: oxidation-reduction process (GO:0055114), Molecular Function: iron ion binding (GO:0005506), Molecular Function: oxidoreductase activity, acting on paired donors, with incorporation or reduction of molecular oxygen (GO:0016705), Molecular Function: heme binding (GO:0020037)	Cytochrome P450 superfamily (IPR036396), Cytochrome P450 (IPR001128), Cytochrome P450, E-class, group I (IPR002401), Immunoglobulin-like domain (IPR007110), Cytochrome P450, conserved site (IPR017972)
Os03g0603200	Hypothetical protein.	chr03	22568192	22573996	+
Os03g0603300	Similar to Bromodomain associated family protein, expressed.	chr03	22595988	22603461	-		Transcription factor TFIID, subunit 8, C-terminal (IPR019473)
Os03g0603500	Conserved hypothetical protein.	chr03	22612502	22614216	+
Os03g0603600	PLC-like phosphodiesterase, TIM beta/alpha-barrel domain domain containing protein.	chr03	22616005	22619553	+	Biological Process: glycerol metabolic process (GO:0006071), Biological Process: lipid metabolic process (GO:0006629), Molecular Function: phosphoric diester hydrolase activity (GO:0008081), Molecular Function: glycerophosphodiester phosphodiesterase activity (GO:0008889)	Glycerophosphoryl diester phosphodiesterase (IPR004129), PLC-like phosphodiesterase, TIM beta/alpha-barrel domain (IPR017946)
Os03g0603800	Peptidase A22A, presenilin family protein.	chr03	22628794	22630315	+	Cellular Component: integral to membrane (GO:0016021), Molecular Function: aspartic-type endopeptidase activity (GO:0004190)	Peptidase A22A, presenilin (IPR001108), Peptidase A22, presenilin signal peptide (IPR006639)
Os03g0604432	Hypothetical gene.	chr03	22641490	22657252	+
Os03g0604200	Similar to UDP-glucose dehydrogenase.	chr03	22641492	22657252	-	Biological Process: oxidation-reduction process (GO:0055114), Molecular Function: nucleotide binding (GO:0000166), Molecular Function: oxidoreductase activity (GO:0016491), Molecular Function: oxidoreductase activity, acting on the CH-OH group of donors, NAD or NADP as acceptor (GO:0016616), Molecular Function: NAD binding (GO:0051287)	UDP-glucose/GDP-mannose dehydrogenase, N-terminal (IPR001732), 6-phosphogluconate dehydrogenase, C-terminal-like (IPR008927), UDP-glucose/GDP-mannose dehydrogenase, dimerisation (IPR014026), UDP-glucose/GDP-mannose dehydrogenase, C-terminal (IPR014027), NAD(P)-binding domain (IPR016040), Nucleotide sugar dehydrogenase (IPR017476), Cytochrome c1, transmembrane anchor, C-terminal (IPR021157)
Os03g0604401	Similar to CBL-interacting protein kinase 14.	chr03	22649947	22650699	-	Biological Process: signal transduction (GO:0007165)	NAF domain (IPR004041), NAF/FISL domain (IPR018451)
Os03g0604500	Hypothetical gene.	chr03	22659157	22664290	+
Os03g0604566	Conserved hypothetical protein.	chr03	22667960	22669203	+
Os03g0604700	Hypothetical protein.	chr03	22671444	22674021	+
Os03g0604600	Hypothetical conserved gene.	chr03	22672067	22675791	-
Os03g0604950	Non-protein coding transcript.	chr03	22697488	22697548	+
Os03g0605300	Similar to Subtilisin-like protease (Fragment).	chr03	22703015	22705531	+	Biological Process: proteolysis (GO:0006508), Biological Process: negative regulation of catalytic activity (GO:0043086), Molecular Function: serine-type endopeptidase activity (GO:0004252), Molecular Function: identical protein binding (GO:0042802)	Peptidase S8/S53, subtilisin/kexin/sedolisin (IPR000209), Protease-associated domain, PA (IPR003137), Proteinase inhibitor I9, subtilisin propeptide (IPR010259), Peptidase S8, subtilisin-related (IPR015500), Peptidase S8, subtilisin, Ser-active site (IPR023828)
Os03g0605400	Non-protein coding transcript.	chr03	22715554	22718500	-
Os03g0606200	Mitochondrial ATP synthase 6 KD subunit.	chr03	22740588	22741268	+
Os03g0606100	Similar to predicted protein.	chr03	22744360	22746914	-		Protein of unknown function DUF620 (IPR006873)
Os03g0606333	Hypothetical gene.	chr03	22745389	22746775	+
Os03g0606466	Conserved hypothetical protein.	chr03	22757555	22759817	-
Os03g0606600	Hypothetical conserved gene.	chr03	22799861	22803963	-	Biological Process: transport (GO:0006810), Cellular Component: membrane (GO:0016020), Molecular Function: transporter activity (GO:0005215)	Natural resistance-associated macrophage protein (IPR001046)
Os03g0607100	Hypothetical conserved gene.	chr03	22816016	22816492	-
Os03g0607200	Gibberellin regulated protein family protein.	chr03	22816933	22817774	-		Gibberellin regulated protein (IPR003854)
Os03g0607400	Similar to Metal transporter Nramp6.	chr03	22822747	22826585	-	Biological Process: transport (GO:0006810), Cellular Component: membrane (GO:0016020), Molecular Function: transporter activity (GO:0005215)	Natural resistance-associated macrophage protein (IPR001046)
Os03g0607500	Similar to Seed maturation protein PM23 (Fragment).	chr03	22830703	22832836	+
Os03g0607600	Similar to Cyclin-A3-1.	chr03	22844926	22847390	+	Cellular Component: nucleus (GO:0005634)	Cyclin, C-terminal (IPR004367), Cyclin, N-terminal (IPR006671), Cyclin-like (IPR013763)
Os03g0607700	Zinc finger, C2H2-like domain containing protein.	chr03	22850942	22852108	-	Cellular Component: intracellular (GO:0005622), Molecular Function: nucleic acid binding (GO:0003676), Molecular Function: zinc ion binding (GO:0008270)	Zinc finger, C2H2 (IPR007087), Zinc finger, C2H2-type/integrase, DNA-binding (IPR013087), Zinc finger, C2H2-like (IPR015880)
Os03g0607800	Conserved hypothetical protein.	chr03	22856728	22861392	-
Os03g0608000	Hypothetical protein.	chr03	22863494	22864070	-
Os03g0608200	Non-protein coding transcript.	chr03	22874664	22876929	-
Os03g0608600	Peptidase, trypsin-like serine and cysteine domain containing protein.	chr03	22892426	22895558	-	Molecular Function: catalytic activity (GO:0003824)	Peptidase cysteine/serine, trypsin-like (IPR009003)
Os03g0608700	Similar to 10A19I.15.	chr03	22911337	22918539	-		Myb/SANT-like domain (IPR024752)
Os03g0608800	PDZ/DHR/GLGF domain containing protein.	chr03	22930319	22937157	+	Molecular Function: catalytic activity (GO:0003824), Molecular Function: protein binding (GO:0005515)	PDZ/DHR/GLGF (IPR001478), Peptidase cysteine/serine, trypsin-like (IPR009003)
Os03g0609000	Peptidase, trypsin-like serine and cysteine domain containing protein.	chr03	22947541	22950581	+	Molecular Function: catalytic activity (GO:0003824)	Peptidase cysteine/serine, trypsin-like (IPR009003)
Os03g0609200	Similar to DNA-directed RNA polymerase III subunit 22.9 kDa polypeptide.	chr03	22961583	22967221	+		RNA polymerase III, subunit Rpc25 (IPR013238), Nucleic acid-binding, OB-fold-like (IPR016027)
Os03g0609400	Non-protein coding transcript.	chr03	22971541	22972365	+
Os03g0609500	LATERAL ORGAN BOUNDARIES DOMAIN (LBD) protein, Transcriptional activator, Regulation of heading date and yield	chr03	22976955	22979863	-		Lateral organ boundaries, LOB (IPR004883)
Os03g0609800	BTB domain containing protein.	chr03	22990172	22996441	-	Biological Process: response to light stimulus (GO:0009416), Molecular Function: signal transducer activity (GO:0004871), Molecular Function: protein binding (GO:0005515)	BTB/POZ-like (IPR000210), NPH3 (IPR004249), BTB/POZ fold (IPR011333)
Os03g0610400	Zinc finger, C2H2-like domain containing protein.	chr03	23036335	23037381	-	Cellular Component: intracellular (GO:0005622), Molecular Function: zinc ion binding (GO:0008270)	Zinc finger, C2H2 (IPR007087), Zinc finger, C2H2-like (IPR015880)
Os03g0610650	Similar to cDNA clone:002-125-A07, full insert sequence.	chr03	23048126	23050530	+	Molecular Function: serine-type endopeptidase inhibitor activity (GO:0004867)	Protease inhibitor I4, serpin (IPR000215), Protease inhibitor I4, serpin, plant (IPR015554), Protease inhibitor I4, serpin, conserved site (IPR023795), Serpin domain (IPR023796)
Os03g0610700	Similar to Protein zx.	chr03	23052712	23053499	+	Molecular Function: serine-type endopeptidase inhibitor activity (GO:0004867)	Protease inhibitor I4, serpin (IPR000215), Protease inhibitor I4, serpin, plant (IPR015554), Protease inhibitor I4, serpin, conserved site (IPR023795), Serpin domain (IPR023796)
Os03g0610800	Similar to Protein zx.	chr03	23054583	23068159	+	Molecular Function: serine-type endopeptidase inhibitor activity (GO:0004867)	Protease inhibitor I4, serpin (IPR000215), Protease inhibitor I4, serpin, plant (IPR015554), Protease inhibitor I4, serpin, conserved site (IPR023795), Serpin domain (IPR023796)
Os03g0610900	Serine/threonine protein kinase, Abscisic acid (ABA)-activated protein kinase, Hyperosmotic stress response, ABA signal transduction	chr03	23068746	23071156	-	Biological Process: protein phosphorylation (GO:0006468), Molecular Function: protein kinase activity (GO:0004672), Molecular Function: ATP binding (GO:0005524)	Protein kinase-like domain (IPR011009), Protein kinase domain (IPR000719), Serine/threonine/dual specificity protein kinase, catalytic domain (IPR002290), Protein kinase, ATP binding site (IPR017441), Serine/threonine-protein kinase, active site (IPR008271)
Os03g0611100	Non-protein coding transcript.	chr03	23076780	23077959	+
Os03g0611200	Aldo/keto reductase family protein.	chr03	23086275	23090241	+	Biological Process: oxidation-reduction process (GO:0055114), Molecular Function: oxidoreductase activity (GO:0016491)	Aldo/keto reductase (IPR001395), Aldo/keto reductase subgroup (IPR020471), NADP-dependent oxidoreductase domain (IPR023210)
Os03g0611700	Conserved hypothetical protein.	chr03	23093189	23096386	-
Os03g0612201	Hypothetical conserved gene.	chr03	23124295	23124942	-
Os03g0612400	Similar to ASL1.	chr03	23124509	23128906	+		Lateral organ boundaries, LOB (IPR004883)
Os03g0612450	Hypothetical protein.	chr03	23127975	23128884	-
Os03g0612600	Similar to Ribosomal 5S rRNA E-loop binding protein Ctc/L25/TL5 containing protein, expressed.	chr03	23135535	23140171	-	Biological Process: translation (GO:0006412)	Ribosomal protein L25/Gln-tRNA synthetase, anti-codon-binding domain (IPR011035)
Os03g0613100	Conserved hypothetical protein.	chr03	23158022	23159127	-
Os03g0614901	Conserved hypothetical protein.	chr03	23221870	23223665	+
Os03g0615300	Protein of unknown function DUF1618 domain containing protein.	chr03	23280702	23285567	-		Domain of unknown function DUF1618 (IPR011676)
Os03g0615700	Hypothetical conserved gene.	chr03	23292599	23294363	-
Os03g0616300	Similar to DNA polymerase kappa (EC 2.7.7.7) (DINB protein) (DINP). Splice isoform 4.	chr03	23334978	23340914	+	Biological Process: DNA repair (GO:0006281), Molecular Function: damaged DNA binding (GO:0003684), Molecular Function: DNA-directed DNA polymerase activity (GO:0003887)	DNA-repair protein, UmuC-like (IPR001126), DNA polymerase, Y-family, little finger domain (IPR017961), DNA polymerase IV/DinB homologue, little finger domain (IPR017962), DNA-repair protein, UmuC-like, N-terminal (IPR017963)
Os03g0616400	Similar to Plasma membrane Ca2+-ATPase.	chr03	23341833	23347287	+	Biological Process: ATP biosynthetic process (GO:0006754), Biological Process: cation transport (GO:0006812), Biological Process: metabolic process (GO:0008152), Biological Process: calcium ion transmembrane transport (GO:0070588), Cellular Component: membrane (GO:0016020), Molecular Function: nucleotide binding (GO:0000166), Molecular Function: catalytic activity (GO:0003824), Molecular Function…	ATPase, P-type, H+ transporting proton pump (IPR000695), ATPase, P-type, K/Mg/Cd/Cu/Zn/Na/Ca/Na/H-transporter (IPR001757), ATPase, P-type cation-transporter, N-terminal (IPR004014), Haloacid dehalogenase-like hydrolase (IPR005834), ATPase, P-type cation-transporter, C-terminal (IPR006068), ATPase, P-type, calcium-transporting, PMCA-type (IPR006408), ATPase, P-type, ATPase-associated domain (IPR00…
Os03g0616450	Hypothetical conserved gene.	chr03	23351502	23351813	+
Os03g0616500	Similar to HEAT repeat family protein.	chr03	23353421	23360735	-	Cellular Component: nucleus (GO:0005634), Molecular Function: binding (GO:0005488)	Armadillo-like helical (IPR011989), Armadillo-type fold (IPR016024), Condensin-2 complex subunit G2 (IPR024741)
Os03g0616700	Similar to Importin-beta N-terminal domain containing protein, expressed.	chr03	23369001	23376106	-
Os03g0617101	Non-protein coding transcript.	chr03	23382713	23382919	-
Os03g0617500	Cyclin, C-terminal domain containing protein.	chr03	23410223	23412753	-	Cellular Component: nucleus (GO:0005634)	Cyclin, C-terminal (IPR004367), Cyclin, N-terminal (IPR006671), Cyclin-like (IPR013763)
Os03g0617900	Semialdehyde dehydrogenase, dimerisation region domain containing protein.	chr03	23438159	23442295	-	Biological Process: cellular amino acid metabolic process (GO:0006520), Biological Process: arginine biosynthetic process (GO:0006526), Biological Process: cellular amino acid biosynthetic process (GO:0008652), Biological Process: oxidation-reduction process (GO:0055114), Cellular Component: cytoplasm (GO:0005737), Molecular Function: nucleotide binding (GO:0000166), Molecular Function: N-acetyl-…	Semialdehyde dehydrogenase, NAD-binding (IPR000534), N-acetyl-gamma-glutamyl-phosphate reductase, type 1 (IPR000706), Semialdehyde dehydrogenase, dimerisation domain (IPR012280), NAD(P)-binding domain (IPR016040), N-acetyl-gamma-glutamyl-phosphate reductase, active site (IPR023013)
Os03g0618300	Isopenicillin N synthase family protein.	chr03	23450188	23452171	-	Biological Process: oxidation-reduction process (GO:0055114), Molecular Function: iron ion binding (GO:0005506), Molecular Function: oxidoreductase activity (GO:0016491), Molecular Function: oxidoreductase activity, acting on paired donors, with incorporation or reduction of molecular oxygen, 2-oxoglutarate as one donor, and incorporation of one atom each of oxygen into both donors (GO:0016706)	Isopenicillin N synthase (IPR002283), Oxoglutarate/iron-dependent oxygenase (IPR005123)
Os03g0618366	Non-protein coding transcript.	chr03	23451226	23451562	+
Os03g0618800	Conserved hypothetical protein.	chr03	23465079	23466595	-
Os03g0618900	Non-protein coding transcript.	chr03	23465925	23466826	+
Os03g0619151	Similar to Dof domain, zinc finger family protein, expressed.	chr03	23474911	23475779	-	Biological Process: regulation of transcription, DNA-dependent (GO:0006355), Molecular Function: DNA binding (GO:0003677), Molecular Function: zinc ion binding (GO:0008270)	Zinc finger, Dof-type (IPR003851)
Os03g0619400	Chaperone, tailless complex polypeptide 1 domain containing protein.	chr03	23485494	23490540	+	Biological Process: protein folding (GO:0006457), Biological Process: cellular protein metabolic process (GO:0044267), Molecular Function: ATP binding (GO:0005524), Molecular Function: unfolded protein binding (GO:0051082)	Chaperonin TCP-1, conserved site (IPR002194), Chaperonin Cpn60/TCP-1 (IPR002423), T-complex protein 1, beta subunit (IPR012716), Chaperone, tailless complex polypeptide 1 (IPR017998)
Os03g0619501	Hypothetical gene.	chr03	23488675	23489604	-
Os03g0619600	Transcriptional factor B3 family protein.	chr03	23491995	23496324	+	Biological Process: regulation of transcription, DNA-dependent (GO:0006355), Molecular Function: DNA binding (GO:0003677)	Transcriptional factor B3 (IPR003340), DNA-binding pseudobarrel domain (IPR015300)
Os03g0619700	Conserved hypothetical protein.	chr03	23496337	23497397	+
Os03g0619800	Transcriptional factor B3 domain containing protein.	chr03	23500021	23503488	+	Biological Process: regulation of transcription, DNA-dependent (GO:0006355), Molecular Function: DNA binding (GO:0003677)	Transcriptional factor B3 (IPR003340), DNA-binding pseudobarrel domain (IPR015300)
Os03g0619850	Putative B3 domain-containing protein Os03g0619850.	chr03	23508909	23510727	+	Biological Process: regulation of transcription, DNA-dependent (GO:0006355), Molecular Function: DNA binding (GO:0003677)	Transcriptional factor B3 (IPR003340), DNA-binding pseudobarrel domain (IPR015300)
Os03g0619875	Conserved hypothetical protein.	chr03	23512612	23513573	-
Os03g0620400	Hypothetical conserved gene.	chr03	23523560	23528315	+	Biological Process: regulation of transcription, DNA-dependent (GO:0006355), Molecular Function: DNA binding (GO:0003677)	Transcriptional factor B3 (IPR003340), DNA-binding pseudobarrel domain (IPR015300)
Os03g0620500	Transcriptional factor B3 family protein.	chr03	23533463	23538865	+	Biological Process: regulation of transcription, DNA-dependent (GO:0006355), Molecular Function: DNA binding (GO:0003677)	Transcriptional factor B3 (IPR003340), DNA-binding pseudobarrel domain (IPR015300)
Os03g0620800	Similar to SEC1 family transport protein SLY1.	chr03	23545428	23547015	-	Biological Process: vesicle docking involved in exocytosis (GO:0006904), Biological Process: vesicle-mediated transport (GO:0016192)	Sec1-like protein (IPR001619)
Os03g0621201	Non-protein coding transcript.	chr03	23552662	23552727	+
Os03g0621400	Hypothetical conserved gene.	chr03	23556180	23562967	+	Molecular Function: binding (GO:0005488), Molecular Function: protein binding (GO:0005515)	Ankyrin repeat (IPR002110), Tetratricopeptide-like helical (IPR011990), Tetratricopeptide repeat-containing (IPR013026), Tetratricopeptide repeat (IPR019734), Ankyrin repeat-containing domain (IPR020683)
Os03g0621600	Transcriptional factor B3 domain containing protein.	chr03	23568423	23572574	+	Biological Process: regulation of transcription, DNA-dependent (GO:0006355), Molecular Function: DNA binding (GO:0003677)	Transcriptional factor B3 (IPR003340), DNA-binding pseudobarrel domain (IPR015300)
Os03g0621650	Transcriptional factor B3 domain containing protein.	chr03	23575277	23577245	+	Biological Process: regulation of transcription, DNA-dependent (GO:0006355), Molecular Function: DNA binding (GO:0003677)	Transcriptional factor B3 (IPR003340), DNA-binding pseudobarrel domain (IPR015300)
Os03g0621700	Conserved hypothetical protein.	chr03	23577786	23590444	-
Os03g0621900	Transcriptional factor B3 domain containing protein.	chr03	23592134	23597431	+	Biological Process: regulation of transcription, DNA-dependent (GO:0006355), Molecular Function: DNA binding (GO:0003677)	Transcriptional factor B3 (IPR003340), DNA-binding pseudobarrel domain (IPR015300)
Os03g0622100	Transcriptional factor B3 family protein.	chr03	23609771	23611883	+	Biological Process: regulation of transcription, DNA-dependent (GO:0006355), Molecular Function: DNA binding (GO:0003677)	Transcriptional factor B3 (IPR003340), DNA-binding pseudobarrel domain (IPR015300)
Os03g0622200	Transcriptional factor B3 family protein.	chr03	23613955	23616375	+	Biological Process: regulation of transcription, DNA-dependent (GO:0006355), Molecular Function: DNA binding (GO:0003677)	Transcriptional factor B3 (IPR003340), DNA-binding pseudobarrel domain (IPR015300)
Os03g0622300	Hypothetical gene.	chr03	23614512	23616689	-
Os03g0622500	Conserved hypothetical protein.	chr03	23624215	23630665	-
Os03g0622600	Conserved hypothetical protein.	chr03	23633274	23640082	-
Os03g0622700	Similar to Plastidic phosphate translocator-like protein1.	chr03	23636283	23638730	+
Os03g0623100	Conserved hypothetical protein.	chr03	23655935	23657162	+
Os03g0624000	Similar to KANADI 3.	chr03	23694318	23695622	+	Biological Process: regulation of transcription, DNA-dependent (GO:0006355), Molecular Function: DNA binding (GO:0003677), Molecular Function: protein binding (GO:0005515)	Myb-like DNA-binding domain, SHAQKYF class (IPR006447), Homeodomain-like (IPR009057), Homeodomain-related (IPR012287), Myb, DNA-binding (IPR014778)
Os03g0624300	Conserved hypothetical protein.	chr03	23715220	23715752	+
Os03g0624600	No apical meristem (NAM) protein domain containing protein.	chr03	23734580	23736562	+	Biological Process: regulation of transcription, DNA-dependent (GO:0006355), Molecular Function: DNA binding (GO:0003677)	No apical meristem (NAM) protein (IPR003441)
Os03g0624700	Hypothetical protein.	chr03	23734689	23735711	-
Os03g0624800	Pentatricopeptide repeat domain containing protein.	chr03	23738885	23746139	+	Molecular Function: binding (GO:0005488)	Pentatricopeptide repeat (IPR002885), Tetratricopeptide-like helical (IPR011990)
Os03g0624900	Hypothetical conserved gene.	chr03	23754702	23755198	+
Os03g0625300	Similar to nucleotide binding protein.	chr03	23781012	23782726	+	Molecular Function: protein binding (GO:0005515)	WD40 repeat (IPR001680), WD40 repeat-like-containing domain (IPR011046), WD40/YVTN repeat-like-containing domain (IPR015943), WD40-repeat-containing domain (IPR017986), WD40 repeat, subgroup (IPR019781), WD40 repeat 2 (IPR019782), G-protein beta WD-40 repeat (IPR020472)
Os03g0625201	Hypothetical gene.	chr03	23781143	23782589	-
Os03g0625700	Subunit of the exocyst complex, Defense response	chr03	23797158	23808349	-	Biological Process: exocytosis (GO:0006887), Cellular Component: exocyst (GO:0000145)	Exocyst complex component Sec3, PIP2-binding N-terminal domain (IPR028258), Exocyst complex component Sec3, C-terminal (IPR019160)
Os03g0625800	Zinc finger, C6HC-type domain containing protein.	chr03	23812565	23816582	+	Molecular Function: protein binding (GO:0005515), Molecular Function: zinc ion binding (GO:0008270)	Zinc finger, RING-type (IPR001841), Zinc finger, C6HC-type (IPR002867), Zinc finger, RING/FYVE/PHD-type (IPR013083)
Os03g0625900	WD40 repeat-like domain containing protein.	chr03	23817641	23824212	-	Molecular Function: protein binding (GO:0005515)	WD40 repeat (IPR001680), WD40 repeat-like-containing domain (IPR011046), WD40/YVTN repeat-like-containing domain (IPR015943), WD40-repeat-containing domain (IPR017986), WD40 repeat, conserved site (IPR019775), WD40 repeat, subgroup (IPR019781), WD40 repeat 2 (IPR019782)
Os03g0625933	Similar to IBR domain containing protein, expressed.	chr03	23827633	23831445	+	Molecular Function: protein binding (GO:0005515), Molecular Function: zinc ion binding (GO:0008270)	Zinc finger, RING-type (IPR001841), Zinc finger, C6HC-type (IPR002867), Zinc finger, RING/FYVE/PHD-type (IPR013083)
Os03g0625966	Hypothetical protein.	chr03	23831005	23832562	-
Os03g0626000	Similar to IBR domain containing protein, expressed.	chr03	23831912	23832694	+
Os03g0626100	Zinc finger, C6HC-type domain containing protein.	chr03	23836063	23839587	+	Molecular Function: protein binding (GO:0005515), Molecular Function: zinc ion binding (GO:0008270)	Zinc finger, RING-type (IPR001841), Zinc finger, C6HC-type (IPR002867), Zinc finger, RING/FYVE/PHD-type (IPR013083)
Os03g0626200	Conserved hypothetical protein.	chr03	23841765	23844369	+
Os03g0626400	Hypothetical conserved gene.	chr03	23848139	23848671	+
Os03g0626500	Similar to predicted protein.	chr03	23850245	23851996	+	Molecular Function: inositol or phosphatidylinositol phosphatase activity (GO:0004437)	Inositol polyphosphate-related phosphatase (IPR000300), Endonuclease/exonuclease/phosphatase (IPR005135)
Os03g0626600	Zinc finger, LIM-type domain containing protein.	chr03	23855253	23861941	+	Molecular Function: zinc ion binding (GO:0008270)	Zinc finger, LIM-type (IPR001781), Ubiquitin interacting motif (IPR003903), Protein of unknown function DUF3633 (IPR022087)
Os03g0626650	Non-protein coding transcript.	chr03	23857014	23861568	-
Os03g0626700	Multi antimicrobial extrusion protein MatE family protein.	chr03	23870233	23876307	-	Biological Process: drug transmembrane transport (GO:0006855), Biological Process: transmembrane transport (GO:0055085), Cellular Component: membrane (GO:0016020), Molecular Function: drug transmembrane transporter activity (GO:0015238), Molecular Function: antiporter activity (GO:0015297)	Multi antimicrobial extrusion protein (IPR002528)
Os03g0626750	Hypothetical protein.	chr03	23872581	23873199	+
Os03g0626800	Calcineurin B protein.	chr03	23888738	23895468	+	Molecular Function: calcium ion binding (GO:0005509)	Recoverin (IPR001125), Calcium-binding EF-hand (IPR002048), EF-hand-like domain (IPR011992), EF-HAND 2 (IPR018249)
Os03g0626900	Non-protein coding transcript.	chr03	23889014	23895370	-
Os03g0627100	Pentatricopeptide repeat domain containing protein.	chr03	23900148	23900959	-	Molecular Function: binding (GO:0005488)	Pentatricopeptide repeat (IPR002885), Tetratricopeptide-like helical (IPR011990)
Os03g0627300	Similar to nucleotide-binding protein-like.	chr03	23907657	23913207	+		Cobyrinic acid a,c-diamide synthase (IPR002586)
Os03g0627500	Similar to KH domain containing protein, expressed.	chr03	23925619	23934166	+	Molecular Function: RNA binding (GO:0003723)	K Homology (IPR004087), K Homology, type 1 (IPR004088), K Homology, type 1, subgroup (IPR018111)
Os03g0627900	Similar to H0102C09.1 protein.	chr03	23950274	23954477	+		Chromo domain (IPR023780)
Os03g0628800	Similar to H1flk (Fragment).	chr03	23989148	23997520	+	Molecular Function: ATP binding (GO:0005524), Molecular Function: kinase activity (GO:0016301)	Zeta toxin domain (IPR010488)
Os03g0628900	Prefoldin domain containing protein.	chr03	23998912	24003186	-	Biological Process: protein folding (GO:0006457), Cellular Component: prefoldin complex (GO:0016272), Molecular Function: unfolded protein binding (GO:0051082), Molecular Function: chaperone binding (GO:0051087)	Prefoldin beta-like (IPR002777), Prefoldin (IPR009053), Prefoldin, subunit 4 (IPR016661)
Os03g0629450	Similar to F-box domain containing protein.	chr03	24018515	24019271	-
Os03g0629800	Conserved hypothetical protein.	chr03	24046131	24047194	+
Os03g0629900	Conserved hypothetical protein.	chr03	24047948	24051451	-
Os03g0632200	Similar to F-box domain containing protein.	chr03	24155727	24157253	+
Os03g0632666	Non-protein coding transcript.	chr03	24168649	24168968	-
Os03g0632800	Similar to Zinc finger, C3HC4 type (RING finger) containing protein.	chr03	24174355	24180456	-	Molecular Function: protein binding (GO:0005515), Molecular Function: zinc ion binding (GO:0008270)	Zinc finger, RING-type (IPR001841), Zinc finger, RING/FYVE/PHD-type (IPR013083), Zinc finger, RING-type, conserved site (IPR017907), Zinc finger, C3HC4 RING-type (IPR018957)
Os03g0632950	Hypothetical protein.	chr03	24176830	24180391	+
Os03g0633100	Similar to Leucine Rich Repeat family protein, expressed.	chr03	24189817	24190437	+	Molecular Function: protein binding (GO:0005515)	F-box domain, cyclin-like (IPR001810)
Os03g0633400	Similar to Leucine Rich Repeat family protein, expressed.	chr03	24193288	24197393	+
Os03g0633500	A member of Aux/IAA family protein, Regulation of lateral root initiation	chr03	24198649	24202021	-	Biological Process: regulation of transcription, DNA-templated (GO:0006355), Molecular Function: protein binding (GO:0005515), Cellular Component: nucleus (GO:0005634)	AUX/IAA protein (IPR003311), AUX/IAA domain (IPR033389), PB1 domain (IPR000270)
Os03g0633800	Similar to IAA6 (Fragment).	chr03	24212554	24213858	+	Biological Process: regulation of transcription, DNA-dependent (GO:0006355), Cellular Component: nucleus (GO:0005634), Molecular Function: protein dimerization activity (GO:0046983)	AUX/IAA protein (IPR003311), Aux/IAA-ARF-dimerisation (IPR011525)
Os03g0633900	Nucleic acid-binding, OB-fold-like domain containing protein.	chr03	24215372	24219439	-	Biological Process: DNA replication (GO:0006260), Molecular Function: single-stranded DNA binding (GO:0003697)	Primosome PriB/single-strand DNA-binding (IPR000424), Single-strand DNA-binding (IPR011344), Nucleic acid-binding, OB-fold (IPR012340), Nucleic acid-binding, OB-fold-like (IPR016027)
Os03g0634000	Similar to THA4.	chr03	24220064	24222271	-	Biological Process: protein secretion (GO:0009306), Biological Process: protein transport (GO:0015031), Cellular Component: plasma membrane (GO:0005886), Cellular Component: membrane (GO:0016020), Cellular Component: integral to membrane (GO:0016021), Molecular Function: protein transporter activity (GO:0008565)	Bacterial sec-independent translocation protein MttA/Hcf106 (IPR003369), Twin-arginine translocation protein TatB-like (IPR003998), Twin-arginine translocation protein TatA/E (IPR006312)
Os03g0634400	Serine/threonine protein kinase domain containing protein.	chr03	24226372	24227930	-	Biological Process: protein phosphorylation (GO:0006468), Biological Process: signal transduction (GO:0007165), Molecular Function: protein kinase activity (GO:0004672), Molecular Function: protein serine/threonine kinase activity (GO:0004674), Molecular Function: protein tyrosine kinase activity (GO:0004713), Molecular Function: ATP binding (GO:0005524), Molecular Function: transferase activity,…	Protein kinase, catalytic domain (IPR000719), Serine/threonine-protein kinase, catalytic domain (IPR002290), NAF domain (IPR004041), Serine/threonine-protein kinase, active site (IPR008271), Protein kinase-like domain (IPR011009), Protein kinase, ATP binding site (IPR017441), Serine/threonine-protein kinase-like domain (IPR017442), NAF/FISL domain (IPR018451), Tyrosine-protein kinase, catalytic d…
Os03g0635000	Hypothetical conserved gene.	chr03	24250816	24252387	-	Molecular Function: binding (GO:0005488)	Pentatricopeptide repeat (IPR002885), Tetratricopeptide-like helical (IPR011990)
Os03g0635100	Heterotrimeric G protein gamma subunit 1, Regulation of abiotic stresses, Salinity stress tolerance	chr03	24252686	24256939	-	Biological Process: G-protein coupled receptor signaling pathway (GO:0007186), Molecular Function: signal transducer activity (GO:0004871), Cellular Component: heterotrimeric G-protein complex (GO:0005834)	G-protein gamma-like domain (IPR015898)
Os03g0635800	Protein of unknown function DUF828, plant family protein.	chr03	24271414	24277905	-		Domain of unknown function DUF828 (IPR008546)
Os03g0636300	Conserved hypothetical protein.	chr03	24284210	24284950	+
Os03g0636600	Hypothetical conserved gene.	chr03	24341231	24344739	+
Os03g0636700	IQ calmodulin-binding region domain containing protein.	chr03	24347498	24349006	+	Molecular Function: protein binding (GO:0005515)	IQ motif, EF-hand binding site (IPR000048)
Os03g0636800	Similar to cDNA clone:J033073A22, full insert sequence.	chr03	24351648	24357161	-	Biological Process: protein phosphorylation (GO:0006468), Molecular Function: protein kinase activity (GO:0004672), Molecular Function: protein serine/threonine kinase activity (GO:0004674), Molecular Function: ATP binding (GO:0005524), Molecular Function: transferase activity, transferring phosphorus-containing groups (GO:0016772)	Protein kinase, catalytic domain (IPR000719), Serine/threonine-protein kinase, catalytic domain (IPR002290), Protein kinase-like domain (IPR011009), Protein kinase, ATP binding site (IPR017441), Serine/threonine-protein kinase-like domain (IPR017442)
Os03g0637600	Leucine-rich repeat, plant specific containing protein.	chr03	24401251	24402892	-
Os03g0637800	Crinkly4 receptor-like kinase, Epidermal cell differentiation, Interlocking of the palea and lemma, Control of grain size and shape	chr03	24415884	24420065	+	Biological Process: protein phosphorylation (GO:0006468), Molecular Function: protein kinase activity (GO:0004672), Molecular Function: protein serine/threonine kinase activity (GO:0004674), Molecular Function: protein binding (GO:0005515), Molecular Function: ATP binding (GO:0005524), Molecular Function: transferase activity, transferring phosphorus-containing groups (GO:0016772)	Regulator of chromosome condensation 1/beta-lactamase-inhibitor protein II (IPR009091), TNFR/NGFR cysteine-rich region (IPR001368), Concanavalin A-like lectin/glucanase, subgroup (IPR013320), Protein kinase-like domain (IPR011009), Protein kinase domain (IPR000719), Serine-threonine/tyrosine-protein kinase catalytic domain (IPR001245), Regulator of chromosome condensation, RCC1 (IPR000408), Prote…
Os03g0637900	Similar to Centromere protein-like protein (Fragment).	chr03	24426730	24428723	-
Os03g0638000	Similar to Centromere protein-like protein (Fragment).	chr03	24429236	24429946	-
Os03g0638200	Similar to Major facilitator superfamily protein, expressed.	chr03	24449135	24451270	+	Biological Process: transmembrane transport (GO:0055085), Cellular Component: integral to membrane (GO:0016021), Molecular Function: transmembrane transporter activity (GO:0022857)	General substrate transporter (IPR005828), Major facilitator superfamily domain, general substrate transporter (IPR016196), Major facilitator superfamily domain (IPR020846)
Os03g0638250	Hypothetical protein.	chr03	24452396	24453609	-
Os03g0638300	Tesmin/TSO1-like, CXC domain containing protein.	chr03	24454477	24457481	-		Tesmin/TSO1-like, CXC (IPR005172)
Os03g0638400	Similar to OSIGBa0153E02-OSIGBa0093I20.19 protein.	chr03	24466606	24473558	+
Os03g0638800	Similar to ATP binding protein.	chr03	24476060	24480927	+	Biological Process: protein phosphorylation (GO:0006468), Molecular Function: protein kinase activity (GO:0004672), Molecular Function: protein serine/threonine kinase activity (GO:0004674), Molecular Function: ATP binding (GO:0005524), Molecular Function: transferase activity, transferring phosphorus-containing groups (GO:0016772)	Protein kinase, catalytic domain (IPR000719), Serine-threonine/tyrosine-protein kinase (IPR001245), Serine/threonine-protein kinase, active site (IPR008271), Protein kinase-like domain (IPR011009)
Os03g0638900	Cyclin-like F-box domain containing protein.	chr03	24487877	24489307	-	Molecular Function: protein binding (GO:0005515)	F-box domain, cyclin-like (IPR001810), F-box domain, Skp2-like (IPR022364)
Os03g0639100	Hypothetical conserved gene.	chr03	24514494	24515219	+
Os03g0639200	Similar to DIRP family protein, expressed.	chr03	24518166	24527426	+
Os03g0639233	Similar to NADH dehydrogenase subunit K.	chr03	24528339	24528683	+	Biological Process: oxidation-reduction process (GO:0055114), Molecular Function: NADH dehydrogenase (ubiquinone) activity (GO:0008137), Molecular Function: oxidoreductase activity, acting on NADH or NADPH (GO:0016651), Molecular Function: quinone binding (GO:0048038), Molecular Function: 4 iron, 4 sulfur cluster binding (GO:0051539)	NADH:ubiquinone oxidoreductase-like, 20kDa subunit (IPR006137), [NiFe]-hydrogenase-3-type complex, small subunit/NADH:quinone oxidoreductase, subunit NuoB (IPR014406)
Os03g0639300	Similar to Helix-loop-helix DNA-binding domain containing protein, expressed.	chr03	24544511	24549550	+
Os03g0639350	Hypothetical protein.	chr03	24545058	24547092	-
Os03g0639400	Pectinesterase inhibitor domain containing protein.	chr03	24564913	24565726	-	Molecular Function: enzyme inhibitor activity (GO:0004857), Molecular Function: pectinesterase activity (GO:0030599)	Pectinesterase inhibitor (IPR006501)
Os03g0639600	Similar to Zinc-finger protein Lsd1.	chr03	24574540	24579212	-		Zinc finger, LSD1-type (IPR005735)
Os03g0639700	Similar to protein recA.	chr03	24591421	24596437	+	Biological Process: DNA metabolic process (GO:0006259), Biological Process: DNA repair (GO:0006281), Molecular Function: nucleotide binding (GO:0000166), Molecular Function: DNA binding (GO:0003677), Molecular Function: single-stranded DNA binding (GO:0003697), Molecular Function: ATP binding (GO:0005524), Molecular Function: DNA-dependent ATPase activity (GO:0008094), Molecular Function: nucleos…	ATPase, AAA+ type, core (IPR003593), DNA recombination and repair protein RecA (IPR013765), DNA recombination/repair protein RecA, conserved site (IPR020584), DNA recombination/repair protein RecA, monomer-monomer interface (IPR020587), DNA recombination/repair protein RecA/RadB, ATP-binding domain (IPR020588), DNA recombination and repair protein RecA, C-terminal (IPR023400)
Os03g0639800	Snf7 family protein.	chr03	24596843	24600376	-	Biological Process: protein transport (GO:0015031)	Snf7 (IPR005024)
Os03g0640000	Patatin family protein.	chr03	24616417	24617859	-	Biological Process: lipid metabolic process (GO:0006629), Biological Process: metabolic process (GO:0008152)	Patatin/Phospholipase A2-related (IPR002641), Acyl transferase/acyl hydrolase/lysophospholipase (IPR016035)
Os03g0640100	Rice homolog of AtMSI1, Reproductive development	chr03	24621460	24629502	-	Molecular Function: protein binding (GO:0005515)	WD40/YVTN repeat-like-containing domain superfamily (IPR015943), WD40-repeat-containing domain superfamily (IPR036322), Histone-binding protein RBBP4, N-terminal (IPR022052), WD40-repeat-containing domain (IPR017986), WD40 repeat (IPR001680), G-protein beta WD-40 repeat (IPR020472), WD40 repeat, conserved site (IPR019775)
Os03g0640300	Similar to phosphatidylinositol N-acetylglucosaminyltransferase subunit P.	chr03	24630180	24634746	-		PIG-P (IPR013717)
Os03g0640400	KxDL motif-containing protein, Component of HLH-bHLH protein complex, Control of leaf angle and grain size	chr03	24638186	24641449	-		Uncharacterised domain KxDL (IPR019371)
Os03g0640800	Similar to cDNA clone:J033124M18, full insert sequence.	chr03	24651848	24654879	-		Lipid-binding START (IPR002913), MEKHLA (IPR013978), START-like domain (IPR023393)
Os03g0640825	Hypothetical protein.	chr03	24652014	24657602	+
Os03g0641200	Similar to cationic amino acid transporter 4.	chr03	24692974	24693660	-	Biological Process: amino acid transmembrane transport (GO:0003333), Cellular Component: membrane (GO:0016020), Molecular Function: amino acid transmembrane transporter activity (GO:0015171)	Amino acid/polyamine transporter I (IPR002293), Cationic amino acid transporter (IPR015606)
Os03g0641250	Hypothetical gene.	chr03	24693330	24698163	+
Os03g0641300	Hypothetical conserved gene.	chr03	24705008	24706533	-
Os03g0641500	Plant lipid transfer protein/hydrophobic protein, helical domain domain containing protein.	chr03	24721230	24723141	+	Biological Process: lipid transport (GO:0006869)	Plant lipid transfer protein/hydrophobic protein, helical domain (IPR013770), Bifunctional inhibitor/plant lipid transfer protein/seed storage (IPR016140)
Os03g0641700	Similar to predicted protein.	chr03	24727395	24729519	+
Os03g0642300	Protein kinase-like domain containing protein.	chr03	24744077	24745553	+	Biological Process: protein phosphorylation (GO:0006468), Molecular Function: protein kinase activity (GO:0004672), Molecular Function: protein serine/threonine kinase activity (GO:0004674), Molecular Function: ATP binding (GO:0005524), Molecular Function: transferase activity, transferring phosphorus-containing groups (GO:0016772)	Protein kinase, catalytic domain (IPR000719), Serine/threonine-protein kinase, catalytic domain (IPR002290), Serine/threonine-protein kinase, active site (IPR008271), Protein kinase-like domain (IPR011009), Serine/threonine-protein kinase-like domain (IPR017442)
Os03g0642450	Hypothetical conserved gene.	chr03	24754578	24755402	+
Os03g0642600	Similar to Protein kinase domain containing protein, expressed.	chr03	24759259	24763597	-	Biological Process: protein phosphorylation (GO:0006468), Molecular Function: protein kinase activity (GO:0004672), Molecular Function: protein serine/threonine kinase activity (GO:0004674), Molecular Function: protein tyrosine kinase activity (GO:0004713), Molecular Function: ATP binding (GO:0005524), Molecular Function: transferase activity, transferring phosphorus-containing groups (GO:0016772)	Protein kinase, catalytic domain (IPR000719), Serine/threonine-protein kinase, catalytic domain (IPR002290), Serine/threonine-protein kinase, active site (IPR008271), Protein kinase-like domain (IPR011009), Protein kinase, ATP binding site (IPR017441), Serine/threonine-protein kinase-like domain (IPR017442), Tyrosine-protein kinase, catalytic domain (IPR020635)
Os03g0642900	Similar to Hydrolase-like protein.	chr03	24768026	24782984	-
Os03g0643000	Similar to Hydrolase-like protein.	chr03	24784051	24786767	-
Os03g0643050	Transposase, IS4-like domain containing protein.	chr03	24787445	24792638	+	Biological Process: transposition, DNA-mediated (GO:0006313), Molecular Function: DNA binding (GO:0003677), Molecular Function: transposase activity (GO:0004803)	Transposase, IS4-like (IPR002559)
Os03g0643100	Homeodomain-like containing protein.	chr03	24792645	24794517	-		Myb/SANT-like domain (IPR024752)
Os03g0643250	Similar to Hydrolase-like protein.	chr03	24804681	24807161	-
Os03g0643300	Ornithine delta-aminotransferase, Abiotic stress tolerance, Nitrogen reutilization, Floret development and seed setting	chr03	24810090	24818037	-	Molecular Function: catalytic activity (GO:0003824), Molecular Function: transaminase activity (GO:0008483), Molecular Function: pyridoxal phosphate binding (GO:0030170)	Aminotransferase class-III (IPR005814), Ornithine aminotransferase (IPR010164), Pyridoxal phosphate-dependent transferase (IPR015424), Pyridoxal phosphate-dependent transferase, major region, subdomain 1 (IPR015421), Pyridoxal phosphate-dependent transferase, major region, subdomain 2 (IPR015422)
Os03g0643433	Similar to J013022N21, full insert sequence.	chr03	24811805	24814017	+	Biological Process: RNA-dependent DNA replication (GO:0006278), Molecular Function: RNA binding (GO:0003723), Molecular Function: RNA-directed DNA polymerase activity (GO:0003964)	Reverse transcriptase (IPR000477)
Os03g0643522	Conserved hypothetical protein.	chr03	24822798	24823019	+
Os03g0643611	Hypothetical protein.	chr03	24823190	24823465	-
Os03g0643700	Similar to GST6 protein (EC 2.5.1.18).	chr03	24825376	24826577	-	Molecular Function: protein binding (GO:0005515)	Glutathione S-transferase, N-terminal (IPR004045), Glutathione S-transferase, C-terminal (IPR004046), Glutathione S-transferase, C-terminal-like (IPR010987), Thioredoxin-like fold (IPR012336), Glutathione S-transferase/chloride channel, C-terminal (IPR017933)
Os03g0643800	Similar to hydroquinone glucosyltransferase.	chr03	24825667	24829641	+
Os03g0643900	Conserved hypothetical protein.	chr03	24833917	24835197	-
Os03g0644000	ATG6/Beclin-1 protein, Abiotic stresses (heat,cold and drought) and hormone (abscisic acid) response	chr03	24835605	24841302	+	Biological Process: autophagy (GO:0006914)	Atg6/Beclin (IPR007243)
Os03g0644200	Pentatricopeptide repeat domain containing protein.	chr03	24843343	24845622	-	Molecular Function: binding (GO:0005488)	Pentatricopeptide repeat (IPR002885), Tetratricopeptide-like helical (IPR011990)
Os03g0644400	Proline transporter	chr03	24850181	24854377	-		Amino acid transporter, transmembrane domain (IPR013057)
Os03g0644600	Protein of unknown function DUF761, plant domain containing protein.	chr03	24865500	24866379	-		Protein of unknown function DUF761, plant (IPR008480)
Os03g0644700	Conserved hypothetical protein.	chr03	24881757	24883321	+
Os03g0644850	Conserved hypothetical protein.	chr03	24882399	24884230	-
Os03g0645000	Similar to Expansin-B12.	chr03	24894987	24898072	+	Biological Process: sexual reproduction (GO:0019953), Cellular Component: extracellular region (GO:0005576)	Major pollen allergen Lol pI (IPR005795), Expansin/pollen allergen, DPBB domain (IPR007112), Pollen allergen/expansin, C-terminal (IPR007117), Expansin/Lol pI (IPR007118), Barwin-related endoglucanase (IPR009009), Barwin-like endoglucanase (IPR014733)
Os03g0645100	Similar to pyruvate dehydrogenase E1 component subunit beta.	chr03	24902822	24905484	+	Biological Process: metabolic process (GO:0008152), Molecular Function: catalytic activity (GO:0003824)	Transketolase-like, pyrimidine-binding domain (IPR005475), Transketolase, C-terminal (IPR005476), Transketolase, C-terminal/Pyruvate-ferredoxin oxidoreductase, domain II (IPR009014), Transketolase-like, C-terminal (IPR015941)
Os03g0645200	Similar to Translation initiation factor eIF-2B delta subunit (eIF-2B GDP-GTP exchange factor).	chr03	24905586	24907886	-	Biological Process: cellular metabolic process (GO:0044237)	Initiation factor 2B-related (IPR000649)
Os03g0645250	Hypothetical protein.	chr03	24905964	24910950	+
Os03g0645900	Carotenoid oxygenase family protein.	chr03	24959201	24961260	+		Carotenoid oxygenase (IPR004294)
Os03g0645966	Hypothetical gene.	chr03	24959718	24961198	-
Os03g0646032	Hypothetical gene.	chr03	24996395	24998425	-
Os03g0646100	Similar to Plastid division protein ftsZ1 precursor.	chr03	24996647	25000959	+	Biological Process: GTP catabolic process (GO:0006184), Biological Process: protein polymerization (GO:0051258), Cellular Component: cytoplasm (GO:0005737), Cellular Component: protein complex (GO:0043234), Molecular Function: GTPase activity (GO:0003924), Molecular Function: GTP binding (GO:0005525)	Cell division protein FtsZ (IPR000158), Tubulin/FtsZ, GTPase domain (IPR003008), Tubulin/FtsZ, C-terminal (IPR008280), Tubulin/FtsZ, 2-layer sandwich domain (IPR018316), Cell division protein FtsZ, conserved site (IPR020805), Cell division protein FtsZ, C-terminal (IPR024757)
Os03g0646200	Peptidase C12, ubiquitin carboxyl-terminal hydrolase 1 domain containing protein.	chr03	25001670	25003485	-		ELM2 domain (IPR000949), Plant organelle RNA recognition domain (IPR021099)
Os03g0646300	Similar to Cyclic nucleotide-gated channel A (Fragment).	chr03	25003664	25007784	+	Biological Process: ion transport (GO:0006811), Biological Process: potassium ion transport (GO:0006813), Biological Process: transmembrane transport (GO:0055085), Cellular Component: membrane (GO:0016020), Molecular Function: ion channel activity (GO:0005216), Molecular Function: voltage-gated potassium channel activity (GO:0005249), Molecular Function: protein binding (GO:0005515)	IQ motif, EF-hand binding site (IPR000048), Cyclic nucleotide-binding domain (IPR000595), Potassium channel, voltage-dependent, EAG/ELK/ERG (IPR003938), Ion transport (IPR005821), RmlC-like jelly roll fold (IPR014710), Cyclic nucleotide-binding-like (IPR018490)
Os03g0646350	Hypothetical protein.	chr03	25003873	25007505	-
Os03g0646400	Transmembrane protein 97, predicted domain containing protein.	chr03	25009415	25010369	-		Transmembrane protein 6/97 (IPR016964)
Os03g0646800	Similar to DNA-directed RNA polymerase.	chr03	25033523	25041950	+	Biological Process: transcription, DNA-dependent (GO:0006351), Molecular Function: DNA binding (GO:0003677), Molecular Function: DNA-directed RNA polymerase activity (GO:0003899), Molecular Function: ribonucleoside binding (GO:0032549)	RNA polymerase, beta subunit, protrusion (IPR007644), DNA-directed RNA polymerase, subunit 2 (IPR015712)
Os03g0646850	Non-protein coding transcript.	chr03	25040422	25041271	-
Os03g0646900	Protein phosphatase with Kelch-like repeat domain, Serine/threonine phosphatase (EC:3.1.3.16), Regulation of grain length and yield	chr03	25042427	25051072	-	Biological Process: brassinosteroid mediated signaling pathway (GO:0009742), Molecular Function: phosphoprotein phosphatase activity (GO:0004721), Molecular Function: protein binding (GO:0005515), Molecular Function: hydrolase activity (GO:0016787)	Kelch-type beta propeller (IPR015915), Metallo-dependent phosphatase-like (IPR029052), Serine/threonine protein phosphatase, BSU1 (IPR012391), Calcineurin-like phosphoesterase domain, ApaH type (IPR004843), Serine/threonine-specific protein phosphatase/bis(5-nucleosyl)-tetraphosphatase (IPR006186), Kelch repeat type 2 (IPR011498)
Os03g0647400	GCK domain containing protein.	chr03	25061470	25062348	+		GCK (IPR012891)
Os03g0647500	Similar to GTP binding protein.	chr03	25063106	25066789	-
Os03g0647550	Non-protein coding transcript.	chr03	25063964	25064641	+
Os03g0647575	Hypothetical protein.	chr03	25066093	25066665	+
Os03g0647600	Similar to Nf-Y-A subunit.	chr03	25069214	25074703	-	Biological Process: regulation of transcription, DNA-dependent (GO:0006355), Cellular Component: nucleus (GO:0005634), Molecular Function: sequence-specific DNA binding transcription factor activity (GO:0003700)	CCAAT-binding transcription factor, subunit B (IPR001289)
Os03g0647800	Similar to expp1 protein.	chr03	25093039	25096872	-
Os03g0647950	Non-protein coding transcript.	chr03	25096446	25096807	+
Os03g0648100	Protein of unknown function DUF266, plant family protein.	chr03	25102500	25104053	-	Cellular Component: membrane (GO:0016020), Molecular Function: acetylglucosaminyltransferase activity (GO:0008375)	Glycosyl transferase, family 14 (IPR003406)
Os03g0648250	Zinc finger, GRF-type domain containing protein.	chr03	25110944	25111773	-	Molecular Function: zinc ion binding (GO:0008270)	Zinc finger, GRF-type (IPR010666)
Os03g0648300	Similar to Calmodulin binding protein.	chr03	25116242	25124259	-	Molecular Function: protein binding (GO:0005515)	IQ motif, EF-hand binding site (IPR000048)
Os03g0648400	Similar to DnaJ protein.	chr03	25127262	25129891	+	Biological Process: protein folding (GO:0006457), Molecular Function: heat shock protein binding (GO:0031072), Molecular Function: unfolded protein binding (GO:0051082)	Heat shock protein DnaJ, cysteine-rich domain (IPR001305), Heat shock protein DnaJ, N-terminal (IPR001623), Heat shock protein DnaJ (IPR003095), HSP40/DnaJ peptide-binding (IPR008971), Heat shock protein DnaJ, conserved site (IPR018253)
Os03g0648450	Hypothetical gene.	chr03	25129823	25130866	-
Os03g0648500	Cupredoxin domain containing protein.	chr03	25131035	25131791	-	Molecular Function: copper ion binding (GO:0005507), Molecular Function: electron carrier activity (GO:0009055)	Plastocyanin-like (IPR003245), Cupredoxin (IPR008972)
Os03g0648600	Similar to Zinc finger, C3HC4 type family protein, expressed.	chr03	25135397	25136081	+	Molecular Function: protein binding (GO:0005515), Molecular Function: zinc ion binding (GO:0008270)	Zinc finger, RING-type (IPR001841), Zinc finger, RING/FYVE/PHD-type (IPR013083), Zinc finger, RING-H2-type (IPR024766)
Os03g0648800	Thioredoxin fold domain containing protein.	chr03	25139612	25140600	-	Biological Process: cell redox homeostasis (GO:0045454), Molecular Function: electron carrier activity (GO:0009055), Molecular Function: protein disulfide oxidoreductase activity (GO:0015035)	Glutaredoxin (IPR002109), Thioredoxin-like fold (IPR012336)
Os03g0648900	HAD-superfamily subfamily IE hydrolase protein.	chr03	25142513	25146173	+	Cellular Component: cytoplasm (GO:0005737), Molecular Function: magnesium ion binding (GO:0000287), Molecular Function: 5'-nucleotidase activity (GO:0008253)	Pyrimidine 5&apos;-nucleotidase, eukaryotic (IPR006434), HAD-like domain (IPR023214)
Os03g0649000	Conserved hypothetical protein.	chr03	25147591	25151544	-
Os03g0649050	Hypothetical protein.	chr03	25147857	25151143	+
Os03g0649275	Hypothetical gene.	chr03	25169665	25171548	-
Os03g0649450	Non-protein coding transcript.	chr03	25182251	25184869	+
Os03g0650000	YABBY transcription factor, Control of seed shattering	chr03	25197057	25206948	+	Biological Process: multicellular organism development (GO:0007275)	High mobility group box domain superfamily (IPR036910), YABBY protein (IPR006780)
Os03g0650200	Cytochrome P450, Homoterpene biosynthesis, Attraction of natural enemies of herbivores in plant indirect defense	chr03	25219692	25221526	-	Biological Process: oxidation-reduction process (GO:0055114), Molecular Function: iron ion binding (GO:0005506), Molecular Function: oxidoreductase activity, acting on paired donors, with incorporation or reduction of molecular oxygen (GO:0016705), Molecular Function: heme binding (GO:0020037)	Cytochrome P450 superfamily (IPR036396), Cytochrome P450 (IPR001128), Cytochrome P450, E-class, group I (IPR002401), Cytochrome P450, conserved site (IPR017972)
Os03g0650300	Hypothetical conserved gene.	chr03	25227501	25228258	-
Os03g0650350	Hypothetical gene.	chr03	25227577	25228502	+
Os03g0650400	Similar to ameiotic 1.	chr03	25234046	25240194	+
Os03g0650700	Translation elongation factor EFG/EF2, C-terminal domain containing protein.	chr03	25250967	25254279	+	Molecular Function: GTPase activity (GO:0003924), Molecular Function: GTP binding (GO:0005525)	Translation elongation factor EFG/EF2, C-terminal (IPR000640), Protein synthesis factor, GTP-binding (IPR000795), Translation elongation factor EFTu/EF1A, domain 2 (IPR004161), Translation elongation/initiation factor/Ribosomal, beta-barrel (IPR009000), Elongation factor G/III/V (IPR009022), Ribosomal protein S5 domain 2-type fold, subgroup (IPR014721), Ribosomal protein S5 domain 2-type fold (IP…
Os03g0650800	Protein of unknown function DUF593 family protein.	chr03	25264262	25267488	+		Protein of unknown function DUF593 (IPR007656)
Os03g0650850	Non-protein coding transcript.	chr03	25267550	25267893	+
Os03g0650900	Ortholog of Arabidopsis NLA (AtNLA), RING-type E3 ubiquitin-ligase	chr03	25268199	25272892	-		E3 ubiquitin-protein ligase BAH1 (IPR033326), SPX domain (IPR004331), Zinc finger, RING/FYVE/PHD-type (IPR013083), Zinc finger, RING-type (IPR001841), RING-type zinc-finger, LisH dimerisation motif (IPR027370), Zinc finger, RING-type, conserved site (IPR017907)
Os03g0651000	Glu-tRNAGln amidotransferase, C subunit family protein.	chr03	25276432	25278489	+	Biological Process: regulation of translational fidelity (GO:0006450)	Glu-tRNAGln amidotransferase, C subunit (IPR003837)
Os03g0651100	Peptidase S54, rhomboid domain containing protein.	chr03	25279444	25286387	-	Cellular Component: integral to membrane (GO:0016021), Molecular Function: serine-type endopeptidase activity (GO:0004252)	Peptidase S54, rhomboid domain (IPR022764)
Os03g0651201	Hypothetical protein.	chr03	25290922	25296331	-
Os03g0651300	Protein of unknown function DUF580 family protein.	chr03	25297660	25301859	-		Choline transporter-like (IPR007603)
Os03g0651700	Conserved hypothetical protein.	chr03	25312532	25313578	-
Os03g0651800	Similar to Germin-like protein subfamily 2 member 1 precursor.	chr03	25315697	25317065	+	Cellular Component: apoplast (GO:0048046), Molecular Function: manganese ion binding (GO:0030145), Molecular Function: nutrient reservoir activity (GO:0045735)	Germin (IPR001929), Cupin 1 (IPR006045), Cupin, RmlC-type (IPR011051), RmlC-like jelly roll fold (IPR014710), Germin, manganese binding site (IPR019780)
Os03g0651900	Hypothetical gene.	chr03	25319033	25319594	-
Os03g0651950	Hypothetical protein.	chr03	25326669	25328681	+
Os03g0652000	C2 domain containing protein.	chr03	25328600	25330063	-
Os03g0652050	Hypothetical protein.	chr03	25334335	25344927	-
Os03g0652100	Not CCR4-Not complex component, N-terminal domain containing protein.	chr03	25334373	25344979	+	Biological Process: regulation of transcription, DNA-dependent (GO:0006355), Cellular Component: nucleus (GO:0005634)	Not CCR4-Not complex component, N-terminal (IPR007207), NOT2/NOT3/NOT5 (IPR007282), CCR4-NOT complex, subunit 3/ 5 (IPR012270)
Os03g0652400	F-box domain, cyclin-like domain containing protein.	chr03	25356731	25358226	-	Molecular Function: protein binding (GO:0005515)	F-box domain, cyclin-like (IPR001810), F-box domain, Skp2-like (IPR022364)
Os03g0652600	Similar to Not1 N-terminal domain, CCR4-Not complex component family protein, expressed.	chr03	25376204	25376854	-
Os03g0653100	F-box domain, cyclin-like domain containing protein.	chr03	25395294	25396720	+	Molecular Function: protein binding (GO:0005515)	F-box domain, cyclin-like (IPR001810), F-box domain, Skp2-like (IPR022364)
Os03g0653601	Non-protein coding transcript.	chr03	25462885	25468265	+
Os03g0653900	Hypothetical conserved gene.	chr03	25463483	25464304	-	Biological Process: negative regulation of translation (GO:0017148), Molecular Function: rRNA N-glycosylase activity (GO:0030598)	Ribosome-inactivating protein (IPR001574), Ribosome-inactivating protein, subdomain 1 (IPR016138)
Os03g0654400	Similar to High-affinity cationic amino acid transporter 1.	chr03	25504243	25509628	-	Biological Process: amino acid transmembrane transport (GO:0003333), Biological Process: transport (GO:0006810), Biological Process: transmembrane transport (GO:0055085), Cellular Component: membrane (GO:0016020), Molecular Function: amino acid transmembrane transporter activity (GO:0015171)	Amino acid/polyamine transporter I (IPR002293), Amino acid permease domain (IPR004841), Cationic amino acid transporter (IPR015606)
Os03g0654500	Domain of unknown function DUF2215 domain containing protein.	chr03	25512212	25517263	-		Domain of unknown function DUF2215 (IPR024233)
Os03g0654600	Similar to Myb-like DNA-binding domain, SHAQKYF class family protein, expressed.	chr03	25520279	25525342	-	Biological Process: metabolic process (GO:0008152), Molecular Function: nucleotide binding (GO:0000166), Molecular Function: oxidoreductase activity (GO:0016491)	Short-chain dehydrogenase/reductase SDR (IPR002198), Glucose/ribitol dehydrogenase (IPR002347), NAD(P)-binding domain (IPR016040), Short-chain dehydrogenase/reductase, conserved site (IPR020904)
Os03g0654700	Protein of unknown function DUF1637 family protein.	chr03	25526785	25530702	-	Biological Process: oxidation-reduction process (GO:0055114), Molecular Function: cysteamine dioxygenase activity (GO:0047800)	Cupin, RmlC-type (IPR011051), Cysteamine dioxygenase (IPR012864), RmlC-like jelly roll fold (IPR014710)
Os03g0654800	Conserved hypothetical protein.	chr03	25537516	25538078	+
Os03g0654900	Conserved hypothetical protein.	chr03	25538864	25540143	+
Os03g0655000	Hypothetical protein.	chr03	25540108	25544767	-
Os03g0655100	Similar to Cupin, RmlC-type.	chr03	25547399	25548779	+	Biological Process: oxidation-reduction process (GO:0055114), Molecular Function: cysteamine dioxygenase activity (GO:0047800)	Cupin, RmlC-type (IPR011051), Cysteamine dioxygenase (IPR012864), RmlC-like jelly roll fold (IPR014710)
Os03g0655200	Similar to Membrin 11 (AtMEMB11) (Golgi SNAP receptor complex member 2-1) (27 kDa Golgi SNARE protein).	chr03	25552429	25556486	-
Os03g0655300	CS domain domain containing protein.	chr03	25558161	25560601	+		CS-like domain (IPR007052), HSP20-like chaperone (IPR008978), CS domain (IPR017447)
Os03g0655400	Similar to LIP5.	chr03	25563660	25564431	+
Os03g0655500	Ankyrin domain containing protein.	chr03	25570221	25572205	+	Molecular Function: structural molecule activity (GO:0005198), Molecular Function: protein binding (GO:0005515)	Major sperm protein (IPR000535), Ankyrin repeat (IPR002110), PapD-like (IPR008962), Ankyrin repeat-containing domain (IPR020683)
Os03g0655600	MULE transposase, conserved domain domain containing protein.	chr03	25576066	25582778	+	Molecular Function: zinc ion binding (GO:0008270)	FAR1 DNA binding domain (IPR004330), Zinc finger, PMZ-type (IPR006564), Zinc finger, SWIM-type (IPR007527), MULE transposase domain (IPR018289)
Os03g0655700	Similar to 3-isopropylmalate dehydrogenase 2.	chr03	25586373	25590653	+	Biological Process: leucine biosynthetic process (GO:0009098), Biological Process: oxidation-reduction process (GO:0055114), Cellular Component: cytoplasm (GO:0005737), Molecular Function: magnesium ion binding (GO:0000287), Molecular Function: 3-isopropylmalate dehydrogenase activity (GO:0003862), Molecular Function: oxidoreductase activity, acting on the CH-OH group of donors, NAD or NADP as ac…	Isocitrate/isopropylmalate dehydrogenase (IPR001804), Isopropylmalate dehydrogenase (IPR004429), Isocitrate/isopropylmalate dehydrogenase, conserved site (IPR019818), Isopropylmalate dehydrogenase-like domain (IPR024084)
Os03g0655850	Hypothetical gene.	chr03	25586377	25590380	-
Os03g0656000	Hypothetical conserved gene.	chr03	25592632	25594157	-		Heat shock protein Hsp20 (IPR002068), HSP20-like chaperone (IPR008978)
Os03g0656051	Hypothetical conserved gene.	chr03	25593570	25594160	+
Os03g0656075	Conserved hypothetical protein.	chr03	25595522	25596430	-
Os03g0656100	Similar to Hsp20/alpha crystallin family protein, expressed.	chr03	25599781	25600275	-
Os03g0656201	Similar to chaperone protein dnaJ-related.	chr03	25601289	25603902	-	Molecular Function: heat shock protein binding (GO:0031072), Molecular Function: unfolded protein binding (GO:0051082)	Heat shock protein DnaJ, cysteine-rich domain (IPR001305)
Os03g0656500	Node-expressed Cd transporter, Putative cation/calcium (Ca) exchanger, Cd accumulation in the grain	chr03	25613825	25616179	+	Biological Process: transmembrane transport (GO:0055085), Cellular Component: integral component of membrane (GO:0016021)	Sodium/calcium exchanger membrane region (IPR004837)
Os03g0656800	Similar to 3-glucanase.	chr03	25624207	25627074	+	Biological Process: carbohydrate metabolic process (GO:0005975), Molecular Function: catalytic activity (GO:0003824), Molecular Function: hydrolase activity, hydrolyzing O-glycosyl compounds (GO:0004553), Molecular Function: cation binding (GO:0043169)	Glycoside hydrolase, family 17 (IPR000490), X8 (IPR012946), Glycoside hydrolase, subgroup, catalytic domain (IPR013781), Glycoside hydrolase, superfamily (IPR017853)
Os03g0656850	Conserved hypothetical protein.	chr03	25625612	25626841	-
Os03g0656900	Plastid RNA-binding protein, Regulation of chloroplast RNA metabolism, Early chloroplast development under cold stress	chr03	25627120	25631135	+	Biological Process: DNA-templated transcription, termination (GO:0006353), Biological Process: regulation of transcription, DNA-templated (GO:0006355), Molecular Function: RNA binding (GO:0003723)	NusB antitermination factor (IPR011605), NusB/RsmB/TIM44 (IPR006027)
Os03g0657000	TATA-binding protein TBP2.	chr03	25634617	25639033	+	Biological Process: regulation of transcription, DNA-dependent (GO:0006355), Biological Process: transcription initiation from RNA polymerase II promoter (GO:0006367), Molecular Function: DNA binding (GO:0003677), Molecular Function: binding (GO:0005488)	TATA-box binding protein (IPR000814), Transcription factor TFIID, C-terminal/DNA glycosylase, N-terminal (IPR012294), Beta2-adaptin/TATA-box binding, C-terminal (IPR012295)
Os03g0657100	Similar to predicted protein.	chr03	25639109	25639862	-	Molecular Function: binding (GO:0005488)	Armadillo-like helical (IPR011989), Armadillo-type fold (IPR016024)
Os03g0657400	Hypothetical conserved gene.	chr03	25651039	25651556	-	Biological Process: regulation of transcription, DNA-dependent (GO:0006355), Molecular Function: sequence-specific DNA binding transcription factor activity (GO:0003700), Molecular Function: sequence-specific DNA binding (GO:0043565)	DNA-binding WRKY (IPR003657)
Os03g0658000	Cytochrome P450 domain containing protein.	chr03	25690409	25695115	-	Biological Process: oxidation-reduction process (GO:0055114), Molecular Function: iron ion binding (GO:0005506), Molecular Function: electron carrier activity (GO:0009055), Molecular Function: oxidoreductase activity, acting on paired donors, with incorporation or reduction of molecular oxygen (GO:0016705), Molecular Function: heme binding (GO:0020037)	Cytochrome P450 (IPR001128)
Os03g0658800	Cytochrome P450 family protein.	chr03	25746127	25760738	-	Biological Process: oxidation-reduction process (GO:0055114), Molecular Function: iron ion binding (GO:0005506), Molecular Function: electron carrier activity (GO:0009055), Molecular Function: oxidoreductase activity, acting on paired donors, with incorporation or reduction of molecular oxygen (GO:0016705), Molecular Function: heme binding (GO:0020037)	Cytochrome P450 (IPR001128), Cytochrome P450, E-class, group I (IPR002401), Cytochrome P450, conserved site (IPR017972)
Os03g0659200	Similar to Ferredoxin.	chr03	25800415	25801209	+	Biological Process: electron transport chain (GO:0022900), Molecular Function: electron carrier activity (GO:0009055), Molecular Function: iron-sulfur cluster binding (GO:0051536), Molecular Function: 2 iron, 2 sulfur cluster binding (GO:0051537)	Ferredoxin (IPR001041), Ferredoxin [2Fe-2S], plant (IPR010241), Beta-grasp fold, ferredoxin-type (IPR012675)
Os03g0659233	Cytochrome b559 subunit alpha.	chr03	25801218	25801469	+	Biological Process: photosynthetic electron transport chain (GO:0009767), Biological Process: photosynthesis (GO:0015979), Biological Process: photosynthesis, light reaction (GO:0019684), Cellular Component: photosystem II (GO:0009523), Cellular Component: plastid (GO:0009536), Cellular Component: photosystem II reaction center (GO:0009539), Cellular Component: thylakoid (GO:0009579), Cellular Co…	Photosystem II cytochrome b559, conserved site (IPR006216), Photosystem II cytochrome b559, alpha subunit (IPR006217), Photosystem II cytochrome b559, N-terminal (IPR013081), Photosystem II cytochrome b559, alpha subunit, lumenal region (IPR013082)
Os03g0659266	Cytochrome b559 subunit beta.	chr03	25801480	25801599	+	Biological Process: photosynthetic electron transport chain (GO:0009767), Biological Process: photosynthesis (GO:0015979), Biological Process: photosynthesis, light reaction (GO:0019684), Cellular Component: photosystem II (GO:0009523), Cellular Component: plastid (GO:0009536), Cellular Component: photosystem II reaction center (GO:0009539), Cellular Component: thylakoid (GO:0009579), Cellular Co…	Photosystem II cytochrome b559, conserved site (IPR006216), Photosystem II cytochrome b559, beta subunit (IPR006241), Photosystem II cytochrome b559, N-terminal (IPR013081)
Os03g0659300	Glyoxalase/bleomycin resistance protein/dioxygenase domain containing protein.	chr03	25801633	25804431	-
Os03g0659350	Hypothetical gene.	chr03	25804024	25804877	+
Os03g0659400	Hypothetical conserved gene.	chr03	25805332	25806941	-
Os03g0659450	Hypothetical protein.	chr03	25805372	25810848	+
Os03g0659700	Similar to LOB domain protein 12.	chr03	25845328	25845980	+		Lateral organ boundaries, LOB (IPR004883)
Os03g0659800	Similar to H0525G02.7 protein.	chr03	25846208	25847253	-
Os03g0659900	Similar to S3 self-incompatibility locus-linked pollen 3.15 protein.	chr03	25850674	25858175	-		Membralin (IPR019144)
Os03g0660000	Conserved hypothetical protein.	chr03	25859710	25860366	-
Os03g0660050	Non-protein coding transcript.	chr03	25860421	25861030	-
Os03g0660300	Auxin responsive SAUR protein domain containing protein.	chr03	25884212	25884624	+		Auxin responsive SAUR protein (IPR003676)
Os03g0660400	Hypothetical conserved gene.	chr03	25893155	25893521	+		Auxin responsive SAUR protein (IPR003676)
Os03g0660500	Auxin responsive SAUR protein domain containing protein.	chr03	25898609	25899041	+		Auxin responsive SAUR protein (IPR003676)
Os03g0660700	Conserved hypothetical protein.	chr03	25908352	25910162	-
Os03g0661300	Beta-tubulin , Microtubules formation	chr03	25942767	25946686	+	Biological Process: microtubule-based process (GO:0007017), Biological Process: protein polymerization (GO:0051258), Molecular Function: GTPase activity (GO:0003924), Molecular Function: structural constituent of cytoskeleton (GO:0005200), Molecular Function: GTP binding (GO:0005525), Cellular Component: microtubule (GO:0005874), Cellular Component: protein complex (GO:0043234)	Tubulin (IPR000217), Beta tubulin (IPR002453), Tubulin/FtsZ, GTPase domain (IPR003008), Tubulin/FtsZ, C-terminal (IPR008280), Tubulin/FtsZ, 2-layer sandwich domain (IPR018316), Tubulin, C-terminal (IPR023123), Beta tubulin, autoregulation binding site (IPR013838), Tubulin, conserved site (IPR017975)
Os03g0661250	Hypothetical protein.	chr03	25943115	25945620	-
Os03g0661500	Conserved hypothetical protein.	chr03	25960079	25961643	+
Os03g0661600	Similar to Alpha-amylase/trypsin inhibitor (Antifungal protein).	chr03	25972352	25973470	-		Thaumatin, pathogenesis-related (IPR001938), Thaumatin, conserved site (IPR017949)
Os03g0661700	Non-protein coding transcript.	chr03	25977116	25977967	+
Os03g0661800	PDZ/DHR/GLGF domain containing protein.	chr03	25978555	25990239	-	Molecular Function: catalytic activity (GO:0003824), Molecular Function: protein binding (GO:0005515)	PDZ/DHR/GLGF (IPR001478), Peptidase cysteine/serine, trypsin-like (IPR009003)
Os03g0661900	Peptidase, trypsin-like serine and cysteine domain containing protein.	chr03	25992195	25994988	+	Molecular Function: RNA binding (GO:0003723), Molecular Function: RNA helicase activity (GO:0003724), Molecular Function: catalytic activity (GO:0003824), Molecular Function: ATP binding (GO:0005524)	Peptidase S7, flavivirus helicase (NS3) (IPR001850), Peptidase cysteine/serine, trypsin-like (IPR009003)
Os03g0662000	Similar to Dihydrolipoyl dehydrogenase, mitochondrial precursor (EC 1.8.1.4) (Glycine cleavage system L protein) (Dihydrolipoamide dehydrogenase).	chr03	25999703	26004567	+	Biological Process: oxidation-reduction process (GO:0055114), Molecular Function: dihydrolipoyl dehydrogenase activity (GO:0004148), Molecular Function: oxidoreductase activity (GO:0016491), Molecular Function: flavin adenine dinucleotide binding (GO:0050660)	Pyridine nucleotide-disulphide oxidoreductase, NAD-binding domain (IPR001327), Dihydrolipoamide dehydrogenase (IPR006258)
Os03g0663100	PDZ/DHR/GLGF domain containing protein.	chr03	26018813	26022901	+	Molecular Function: catalytic activity (GO:0003824), Molecular Function: protein binding (GO:0005515)	PDZ/DHR/GLGF (IPR001478), Peptidase cysteine/serine, trypsin-like (IPR009003)
Os03g0663400	Similar to Thaumatin-like protein.	chr03	26032958	26033800	-
Os03g0663500	Similar to Osmotin precursor.	chr03	26034426	26035297	-		Thaumatin, pathogenesis-related (IPR001938), Thaumatin, conserved site (IPR017949)
Os03g0663600	Similar to Pathogenesis-related thaumatin-like protein.	chr03	26034532	26035341	+
Os03g0663700	Similar to Endonuclease/Exonuclease/phosphatase family protein, expressed.	chr03	26064148	26068769	+		Endonuclease/exonuclease/phosphatase (IPR005135)
Os03g0663750	Hypothetical protein.	chr03	26070770	26072916	+
Os03g0663800	Globulin 1 (Fragment).	chr03	26071820	26072928	-	Molecular Function: nutrient reservoir activity (GO:0045735)	Cupin 1 (IPR006045), Cupin, RmlC-type (IPR011051), RmlC-like jelly roll fold (IPR014710)
Os03g0663900	Non-specific lipid transfer protein, Control of primexine patterning, Pollen exine patterning	chr03	26073641	26076622	-		Bifunctional inhibitor/plant lipid transfer protein/seed storage helical domain superfamily (IPR036312), Bifunctional inhibitor/plant lipid transfer protein/seed storage helical domain (IPR016140)
Os03g0664300	F-box domain, cyclin-like domain containing protein.	chr03	26093843	26095355	+	Molecular Function: protein binding (GO:0005515)	F-box domain, cyclin-like (IPR001810), F-box domain, Skp2-like (IPR022364)
Os03g0664400	Similar to Protease inhibitor/seed storage/LTP family protein.	chr03	26096042	26096834	+	Biological Process: lipid transport (GO:0006869)	Plant lipid transfer protein/seed storage/trypsin-alpha amylase inhibitor (IPR003612), Plant lipid transfer protein/hydrophobic protein, helical domain (IPR013770), Bifunctional inhibitor/plant lipid transfer protein/seed storage (IPR016140)
Os03g0664650	Hypothetical gene.	chr03	26114970	26115966	-
Os03g0664600	Plant lipid transfer protein/seed storage/trypsin-alpha amylase inhibitor domain containing protein.	chr03	26115036	26115854	+	Biological Process: lipid transport (GO:0006869)	Plant lipid transfer protein/seed storage/trypsin-alpha amylase inhibitor (IPR003612), Plant lipid transfer protein/hydrophobic protein, helical domain (IPR013770), Bifunctional inhibitor/plant lipid transfer protein/seed storage (IPR016140)
Os03g0664700	RNA polymerase II accessory factor, Cdc73 domain containing protein.	chr03	26117499	26119699	-		RNA polymerase II accessory factor, Cdc73 (IPR007852)
Os03g0664800	Acyl-CoA N-acyltransferase domain containing protein.	chr03	26119970	26120830	+	Biological Process: metabolic process (GO:0008152), Molecular Function: N-acetyltransferase activity (GO:0008080)	GCN5-related N-acetyltransferase (GNAT) domain (IPR000182), Acyl-CoA N-acyltransferase (IPR016181)
Os03g0664901	Hypothetical protein.	chr03	26124192	26125082	-
Os03g0665000	GCN5-related N-acetyltransferase (GNAT) domain domain containing protein.	chr03	26147658	26148618	+	Biological Process: metabolic process (GO:0008152), Molecular Function: N-acetyltransferase activity (GO:0008080)	GCN5-related N-acetyltransferase (GNAT) domain (IPR000182), Acyl-CoA N-acyltransferase (IPR016181)
Os03g0665200	Protein of unknown function DUF581 family protein.	chr03	26152222	26155155	-		Protein of unknown function DUF581 (IPR007650)
Os03g0665700	Similar to predicted protein.	chr03	26190016	26190583	+		Protein of unknown function DUF1677, plant (IPR012876)
Os03g0665800	Armadillo-type fold domain containing protein.	chr03	26193470	26196512	+	Molecular Function: binding (GO:0005488)	Armadillo-like helical (IPR011989)
Os03g0665751	Hypothetical gene.	chr03	26193742	26194693	-
Os03g0665950	Conserved hypothetical protein.	chr03	26200938	26201928	+
Os03g0666100	Similar to GN (GNOM); GTP:GDP antiporter/ protein homodimerization.	chr03	26202267	26207681	+	Biological Process: regulation of ARF protein signal transduction (GO:0032012), Cellular Component: intracellular (GO:0005622), Molecular Function: ARF guanyl-nucleotide exchange factor activity (GO:0005086)	SEC7-like (IPR000904), SEC7-like, alpha orthogonal bundle (IPR023394)
Os03g0666200	Rac/Rop guanine nucleotide exchange factor, Regulation of immune responses	chr03	26207742	26211666	-		Pleckstrin homology-like domain (IPR011993), Pleckstrin homology domain (IPR001849)
Os03g0666300	Hypothetical conserved gene.	chr03	26216771	26218206	+		MYB-like (IPR017877)
Os03g0666500	Similar to Ras-related protein RHA1.	chr03	26234213	26240648	+	Biological Process: small GTPase mediated signal transduction (GO:0007264), Biological Process: protein transport (GO:0015031), Molecular Function: GTP binding (GO:0005525)	Small GTPase superfamily (IPR001806), Small GTPase superfamily, Rab type (IPR003579), Small GTP-binding protein domain (IPR005225)
Os03g0666550	Hypothetical protein.	chr03	26236032	26240498	-
Os03g0666600	UDP-glucuronosyl/UDP-glucosyltransferase family protein.	chr03	26237736	26239446	-	Biological Process: metabolic process (GO:0008152), Molecular Function: transferase activity, transferring hexosyl groups (GO:0016758)	UDP-glucuronosyl/UDP-glucosyltransferase (IPR002213)
Os03g0666700	TRAM, LAG1 and CLN8 homology domain containing protein.	chr03	26240893	26244246	-	Cellular Component: integral to membrane (GO:0016021)	TRAM/LAG1/CLN8 homology domain (IPR006634)
Os03g0666800	Conserved hypothetical protein.	chr03	26246553	26247660	+
Os03g0666850	Hypothetical conserved gene.	chr03	26248916	26251894	-
Os03g0667100	Paralog of Non Expressor of PR genes 1 (OsNPR1), Bacterial blight resistance	chr03	26259737	26267248	-	Molecular Function: protein binding (GO:0005515)	SKP1/BTB/POZ domain superfamily (IPR011333), Ankyrin repeat-containing domain superfamily (IPR036770), BTB/POZ domain (IPR000210), Regulatory protein NPR, central domain (IPR024228), Ankyrin repeat-containing domain (IPR020683), NPR1/NIM1-like, C-terminal (IPR021094), Ankyrin repeat (IPR002110)
Os03g0667150	Hypothetical protein.	chr03	26264091	26266655	+
Os03g0667201	Photosystem II reaction center protein L.	chr03	26268250	26268366	+	Biological Process: photosynthesis (GO:0015979), Cellular Component: photosystem II (GO:0009523), Cellular Component: photosystem II reaction center (GO:0009539), Cellular Component: membrane (GO:0016020)	Photosystem II PsbL (IPR003372)
Os03g0667300	Similar to Metal transport protein.	chr03	26276422	26277614	-	Biological Process: metal ion transport (GO:0030001), Biological Process: transmembrane transport (GO:0055085), Biological Process: zinc ion transmembrane transport (GO:0071577), Cellular Component: membrane (GO:0016020), Cellular Component: integral to membrane (GO:0016021), Molecular Function: zinc ion transmembrane transporter activity (GO:0005385), Molecular Function: metal ion transmembrane …	Zinc/iron permease (IPR003689), Zinc/iron permease, fungal/plant (IPR004698)
Os03g0667400	Similar to Iron regulated metal transporter.	chr03	26283668	26287175	+		Plant organelle RNA recognition domain (IPR021099)
Os03g0667500	Fe<sup>2+</sup> transporter, Uptake of iron	chr03	26286254	26292018	-	Biological Process: metal ion transport (GO:0030001), Biological Process: transmembrane transport (GO:0055085), Biological Process: zinc ion transmembrane transport (GO:0071577), Molecular Function: zinc ion transmembrane transporter activity (GO:0005385), Molecular Function: metal ion transmembrane transporter activity (GO:0046873), Cellular Component: membrane (GO:0016020), Cellular Component: …	Zinc/iron permease (IPR003689), Zinc/iron permease, fungal/plant (IPR004698)
Os03g0667700	Similar to RanBP1 domain containing protein, expressed.	chr03	26293277	26298494	-	Biological Process: intracellular transport (GO:0046907), Molecular Function: protein binding (GO:0005515)	Ran binding protein 1 (IPR000156), Pleckstrin homology-type (IPR011993)
Os03g0667800	Ribosomal protein S21e family protein.	chr03	26308766	26309724	-	Biological Process: translation (GO:0006412), Cellular Component: intracellular (GO:0005622), Cellular Component: ribosome (GO:0005840), Molecular Function: structural constituent of ribosome (GO:0003735)	Ribosomal protein S21e (IPR001931), Ribosomal protein S21e, conserved site (IPR018279)
Os03g0668000	Cyclin-like F-box domain containing protein.	chr03	26317071	26319485	+	Molecular Function: protein binding (GO:0005515)	F-box domain, cyclin-like (IPR001810), F-box domain, Skp2-like (IPR022364)
Os03g0668033	Hypothetical gene.	chr03	26320544	26323632	-
Os03g0668100	F-box domain, cyclin-like domain containing protein.	chr03	26325989	26327533	+	Molecular Function: protein binding (GO:0005515)	F-box domain, cyclin-like (IPR001810), F-box domain, Skp2-like (IPR022364)
Os03g0668400	Peptidase C12, ubiquitin carboxyl-terminal hydrolase 1 domain containing protein.	chr03	26344497	26351566	+		Plant organelle RNA recognition domain (IPR021099)
Os03g0668500	Conserved hypothetical protein.	chr03	26363077	26364417	+
Os03g0668900	Similar to acidic leucine-rich nuclear phosphoprotein 32 family member A.	chr03	26377651	26379867	+	Molecular Function: protein binding (GO:0005515)	Leucine-rich repeat (IPR001611)
Os03g0669000	DEAD-box RNA helicase, Regulation of thermotolerant growth, rRNA homeostasis at high temperature	chr03	26380709	26385454	-	Molecular Function: nucleic acid binding (GO:0003676), Molecular Function: ATP binding (GO:0005524)	P-loop containing nucleoside triphosphate hydrolase (IPR027417), RNA helicase, DEAD-box type, Q motif (IPR014014), Helicase superfamily 1/2, ATP-binding domain (IPR014001), DEAD/DEAH box helicase domain (IPR011545), Helicase, C-terminal (IPR001650), ATP-dependent RNA helicase DEAD-box, conserved site (IPR000629)
Os03g0669100	Similar to Deoxyuridine 5'-triphosphate nucleotidohydrolase (EC 3.6.1.23) (dUTPase) (dUTP pyrophosphatase) (P18).	chr03	26396385	26397372	-	Biological Process: dUTP metabolic process (GO:0046080), Molecular Function: dUTP diphosphatase activity (GO:0004170), Molecular Function: hydrolase activity (GO:0016787)	DeoxyUTP pyrophosphatase (IPR008180), DeoxyUTP pyrophosphatase, dUTPase subfamily (IPR008181)
Os03g0669200	Heterotrimeric G protein b-subunit, Regulation of cellular proliferation, Seed fertility	chr03	26398641	26406492	-	Molecular Function: protein binding (GO:0005515)	Guanine nucleotide-binding protein, beta subunit (IPR016346), WD40/YVTN repeat-like-containing domain (IPR015943), WD40-repeat-containing domain (IPR017986), G-protein, beta subunit (IPR001632), WD40 repeat (IPR001680), G-protein beta WD-40 repeat (IPR020472), WD40 repeat, conserved site (IPR019775)
Os03g0669300	Beta-1,3-glucanase-like protein.	chr03	26407715	26410467	-	Biological Process: carbohydrate metabolic process (GO:0005975), Molecular Function: catalytic activity (GO:0003824), Molecular Function: hydrolase activity, hydrolyzing O-glycosyl compounds (GO:0004553), Molecular Function: cation binding (GO:0043169)	Glycoside hydrolase, family 17 (IPR000490), X8 (IPR012946), Glycoside hydrolase, subgroup, catalytic domain (IPR013781), Glycoside hydrolase, superfamily (IPR017853)
Os03g0669450	Hypothetical protein.	chr03	26408918	26409452	+
Os03g0669600	Conserved hypothetical protein.	chr03	26420392	26422164	+
Os03g0669900	Similar to F-box domain containing protein.	chr03	26425197	26442532	-	Molecular Function: protein binding (GO:0005515)	F-box domain, cyclin-like (IPR001810), F-box domain, Skp2-like (IPR022364)
Os03g0669700	Non-protein coding transcript.	chr03	26427507	26427590	-
Os03g0669800	Zinc finger, FYVE-type domain containing protein.	chr03	26433380	26438222	+	Molecular Function: binding (GO:0005488), Molecular Function: protein binding (GO:0005515), Molecular Function: metal ion binding (GO:0046872)	Zinc finger, FYVE-type (IPR000306), Zinc finger, FYVE/PHD-type (IPR011011), Tetratricopeptide-like helical (IPR011990), Zinc finger, RING/FYVE/PHD-type (IPR013083), Zinc finger, FYVE-related (IPR017455), Tetratricopeptide repeat (IPR019734)
Os03g0670000	Domain of unknown function DUF1713, mitochondria domain containing protein.	chr03	26442731	26444288	+		Domain of unknown function DUF1713, mitochondria (IPR013177)
Os03g0670100	Similar to ATP-binding protein of ABC transporter.	chr03	26445311	26448758	-	Molecular Function: nucleotide binding (GO:0000166), Molecular Function: ATP binding (GO:0005524), Molecular Function: ATPase activity (GO:0016887), Molecular Function: nucleoside-triphosphatase activity (GO:0017111)	ABC transporter-like (IPR003439), ATPase, AAA+ type, core (IPR003593), ABC transporter, conserved site (IPR017871)
Os03g0670200	Similar to YJR013Wp (Fragment).	chr03	26448864	26451465	+	Biological Process: GPI anchor biosynthetic process (GO:0006506), Cellular Component: endoplasmic reticulum membrane (GO:0005789), Cellular Component: integral to membrane (GO:0016021), Molecular Function: transferase activity, transferring hexosyl groups (GO:0016758)	Mannosyltransferase, DXD (IPR007704)
Os03g0670366	Hypothetical protein.	chr03	26448955	26451286	-
Os03g0670700	Similar to Glycine-rich RNA-binding, abscisic acid-inducible protein.	chr03	26460057	26461142	+	Molecular Function: nucleotide binding (GO:0000166), Molecular Function: nucleic acid binding (GO:0003676)	RNA recognition motif domain (IPR000504), Nucleotide-binding, alpha-beta plait (IPR012677)
Os03g0670800	Conserved hypothetical protein.	chr03	26462747	26463154	-
Os03g0671000	Similar to Helix-loop-helix DNA-binding domain containing protein.	chr03	26466125	26468970	+
Os03g0671800	Helix-loop-helix DNA-binding domain containing protein.	chr03	26505145	26509491	-		Helix-loop-helix DNA-binding (IPR011598)
Os03g0672300	Similar to Pyruvate kinase.	chr03	26526743	26530676	-	Biological Process: glycolysis (GO:0006096), Molecular Function: magnesium ion binding (GO:0000287), Molecular Function: catalytic activity (GO:0003824), Molecular Function: pyruvate kinase activity (GO:0004743), Molecular Function: potassium ion binding (GO:0030955)	Pyruvate kinase (IPR001697), Pyruvate kinase-like, insert domain (IPR011037), Pyruvate kinase, barrel (IPR015793), Pyruvate kinase, alpha/beta (IPR015794), Pyruvate kinase, C-terminal (IPR015795), Pyruvate kinase, beta-barrel insert domain (IPR015806), Pyruvate/Phosphoenolpyruvate kinase (IPR015813)
Os03g0672400	Conserved hypothetical protein.	chr03	26531313	26534354	-
Os03g0672500	Hypothetical conserved gene.	chr03	26541774	26542496	-
Os03g0672700	Conserved hypothetical protein.	chr03	26547357	26548776	-
Os03g0672900	Xylanase-like protein, Glycoside hydrolase 10 (GH10) family protein, Cell wall deposition, Regulation of plant growth and development	chr03	26576580	26579053	+	Biological Process: carbohydrate metabolic process (GO:0005975), Molecular Function: hydrolase activity, hydrolyzing O-glycosyl compounds (GO:0004553), Molecular Function: hydrolase activity, acting on glycosyl bonds (GO:0016798)	Galactose-binding-like domain superfamily (IPR008979), Glycoside hydrolase superfamily (IPR017853), Carbohydrate-binding, CenC-like (IPR003305), Glycoside hydrolase family 10 domain (IPR001000), Glycosyl hydrolases family 10, active site (IPR031158)
Os03g0672950	Hypothetical protein.	chr03	26577364	26579056	-
Os03g0673000	Similar to Knotted1-type homeobox protein OSH10 (Fragment).	chr03	26581781	26582090	-	Biological Process: regulation of transcription, DNA-dependent (GO:0006355), Cellular Component: nucleus (GO:0005634), Molecular Function: DNA binding (GO:0003677), Molecular Function: sequence-specific DNA binding transcription factor activity (GO:0003700), Molecular Function: protein binding (GO:0005515), Molecular Function: sequence-specific DNA binding (GO:0043565)	Homeobox (IPR001356), ELK (IPR005539), Homeobox KN domain (IPR008422), Homeodomain-like (IPR009057), Homeodomain-related (IPR012287)
Os03g0673400	Conserved hypothetical protein.	chr03	26602176	26602704	+
Os03g0673500	Similar to Homeobox protein knotted-1-like 4.	chr03	26605077	26610235	-	Biological Process: regulation of transcription, DNA-dependent (GO:0006355), Cellular Component: nucleus (GO:0005634), Molecular Function: DNA binding (GO:0003677), Molecular Function: sequence-specific DNA binding transcription factor activity (GO:0003700), Molecular Function: protein binding (GO:0005515), Molecular Function: sequence-specific DNA binding (GO:0043565)	Homeobox (IPR001356), ELK (IPR005539), KNOX1 (IPR005540), KNOX2 (IPR005541), Homeobox KN domain (IPR008422), Homeodomain-like (IPR009057), Homeodomain-related (IPR012287), Homeobox, conserved site (IPR017970)
Os03g0673600	Conserved hypothetical protein.	chr03	26617086	26618211	-
Os03g0673700	Similar to predicted protein.	chr03	26622941	26623429	+
Os03g0673800	Similar to predicted protein.	chr03	26623617	26625642	-	Cellular Component: membrane (GO:0016020)	Domain of unknown function DUF221 (IPR003864)
Os03g0673900	Hypothetical protein.	chr03	26623812	26629836	+
Os03g0674300	Similar to PGPS/D5 (Fragment).	chr03	26654438	26657843	+	Molecular Function: protein binding (GO:0005515)	Cystathionine beta-synthase, core (IPR000644)
Os03g0674600	Similar to Growth regulating factor (Fragment).	chr03	26679039	26683370	-
Os03g0674700	Similar to Growth-regulating factor 3.	chr03	26679255	26682044	+	Biological Process: regulation of transcription, DNA-dependent (GO:0006355), Cellular Component: nucleus (GO:0005634), Molecular Function: protein binding (GO:0005515), Molecular Function: ATP binding (GO:0005524), Molecular Function: hydrolase activity, acting on acid anhydrides, in phosphorus-containing anhydrides (GO:0016818)	WRC (IPR014977), Glutamine-Leucine-Glutamine, QLQ (IPR014978)
Os03g0674900	Hypothetical conserved gene.	chr03	26691176	26691905	+
Os03g0675000	Conserved hypothetical protein.	chr03	26694745	26695220	-
Os03g0675300	Hypothetical conserved gene.	chr03	26706309	26707932	-
Os03g0675500	Hypothetical conserved gene.	chr03	26722044	26722627	-
Os03g0675600	Similar to Phytosulfokines 3 precursor.	chr03	26730963	26731809	+	Biological Process: cell proliferation (GO:0008283), Cellular Component: extracellular region (GO:0005576), Molecular Function: growth factor activity (GO:0008083)	Phytosulfokine (IPR009438)
Os03g0675700	Conserved hypothetical protein.	chr03	26733986	26736205	+
Os03g0676100	Uncharacterised protein family UPF0310 domain containing protein.	chr03	26740436	26741188	+		EVE domain (IPR002740), PUA-like domain (IPR015947)
Os03g0676300	Similar to cold shock protein-1.	chr03	26746815	26747658	+
Os03g0676400	VQ domain containing protein.	chr03	26752033	26752699	-		VQ (IPR008889)
Os03g0676866	Non-protein coding transcript.	chr03	26755878	26756258	+
Os03g0677101	Similar to F-box domain containing protein.	chr03	26784463	26788834	-
Os03g0677475	Conserved hypothetical protein.	chr03	26797276	26797921	-
Os03g0678100	Non-protein coding transcript.	chr03	26831934	26832408	+
Os03g0678400	Zinc finger, RING/FYVE/PHD-type domain containing protein.	chr03	26863036	26864940	+	Molecular Function: protein binding (GO:0005515), Molecular Function: zinc ion binding (GO:0008270)	Zinc finger, RING-type (IPR001841), Zinc finger, RING/FYVE/PHD-type (IPR013083), Zinc finger, RING-type, conserved site (IPR017907), Zinc finger, C3HC4 RING-type (IPR018957)
Os03g0678800	Galacturonosyltransferase-like protein, Glycosyltransferase family 8 (GT8) protein, Salt and cold stress response	chr03	26878159	26879403	+	Molecular Function: transferase activity, transferring glycosyl groups (GO:0016757)	Nucleotide-diphospho-sugar transferases (IPR029044), Glycosyl transferase, family 8 (IPR002495)
Os03g0678950	Conserved hypothetical protein.	chr03	26884255	26885376	+
Os03g0679000	Vacuolar import and degradation protein Vid24 domain containing protein.	chr03	26885838	26888287	-		Vacuolar import/degradation protein Vid24 (IPR018618)
Os03g0679100	Vacuolar protein sorting-associated protein 26 family protein.	chr03	26894662	26898506	-	Biological Process: vacuolar transport (GO:0007034), Cellular Component: retromer complex (GO:0030904)	Vacuolar protein sorting-associated protein 26 (IPR005377)
Os03g0679300	Similar to Ubiquitin-conjugating enzyme family protein, expressed.	chr03	26901326	26924630	-
Os03g0679700	Similar to Thiamine biosynthesis protein thiC.	chr03	26952053	26957732	+	Biological Process: thiamine biosynthetic process (GO:0009228)	Thiamine biosynthesis protein ThiC (IPR002817)
Os03g0679800	Similar to TPR Domain containing protein.	chr03	26959732	26970464	+	Molecular Function: binding (GO:0005488), Molecular Function: protein binding (GO:0005515)	Ankyrin repeat (IPR002110), Tetratricopeptide-like helical (IPR011990), Tetratricopeptide repeat-containing (IPR013026), Tetratricopeptide TPR2 (IPR013105), Tetratricopeptide repeat (IPR019734), Ankyrin repeat-containing domain (IPR020683)
Os03g0680100	Similar to TPR Domain containing protein.	chr03	26979830	26985787	+	Molecular Function: protein binding (GO:0005515)	Ankyrin repeat (IPR002110), Ankyrin repeat-containing domain (IPR020683)
Os03g0680200	Ankyrin repeat domain containing protein.	chr03	26989394	26995230	+	Molecular Function: binding (GO:0005488), Molecular Function: protein binding (GO:0005515)	Ankyrin repeat (IPR002110), Tetratricopeptide-like helical (IPR011990), Tetratricopeptide repeat-containing (IPR013026), Tetratricopeptide repeat (IPR019734), Ankyrin repeat-containing domain (IPR020683)
Os03g0680300	Similar to TPR Domain containing protein.	chr03	27000315	27005127	+	Molecular Function: binding (GO:0005488), Molecular Function: protein binding (GO:0005515)	Ankyrin repeat (IPR002110), Tetratricopeptide-like helical (IPR011990), Tetratricopeptide repeat-containing (IPR013026), Tetratricopeptide TPR2 (IPR013105), Tetratricopeptide repeat (IPR019734), Ankyrin repeat-containing domain (IPR020683)
Os03g0680400	Ankyrin repeat domain containing protein.	chr03	27011734	27020823	+	Molecular Function: binding (GO:0005488), Molecular Function: protein binding (GO:0005515)	Ankyrin repeat (IPR002110), Tetratricopeptide-like helical (IPR011990), Tetratricopeptide repeat-containing (IPR013026), Tetratricopeptide TPR2 (IPR013105), Tetratricopeptide repeat (IPR019734), Ankyrin repeat-containing domain (IPR020683)
Os03g0680500	Ankyrin repeat domain containing protein.	chr03	27021648	27028824	+	Molecular Function: protein binding (GO:0005515)	Ankyrin repeat (IPR002110), Ankyrin repeat-containing domain (IPR020683)
Os03g0680566	Tetratricopeptide TPR-1 domain containing protein.	chr03	27031338	27042644	+	Molecular Function: binding (GO:0005488), Molecular Function: protein binding (GO:0005515)	Tetratricopeptide TPR-1 (IPR001440), Ankyrin repeat (IPR002110), Tetratricopeptide-like helical (IPR011990), Tetratricopeptide repeat-containing (IPR013026), Tetratricopeptide repeat (IPR019734), Ankyrin repeat-containing domain (IPR020683)
Os03g0680600	Ankyrin repeat domain containing protein.	chr03	27044112	27050075	+	Molecular Function: binding (GO:0005488), Molecular Function: protein binding (GO:0005515)	Ankyrin repeat (IPR002110), Tetratricopeptide-like helical (IPR011990), Tetratricopeptide repeat-containing (IPR013026), Tetratricopeptide TPR2 (IPR013105), Tetratricopeptide repeat (IPR019734), Ankyrin repeat-containing domain (IPR020683)
Os03g0680700	Similar to Knotted1-interacting protein.	chr03	27051401	27053435	-	Biological Process: regulation of transcription, DNA-dependent (GO:0006355), Cellular Component: nucleus (GO:0005634), Molecular Function: DNA binding (GO:0003677), Molecular Function: sequence-specific DNA binding transcription factor activity (GO:0003700), Molecular Function: protein binding (GO:0005515), Molecular Function: sequence-specific DNA binding (GO:0043565)	Homeobox (IPR001356), POX (IPR006563), Homeobox KN domain (IPR008422), Homeodomain-like (IPR009057), Homeodomain-related (IPR012287)
Os03g0680800	Similar to Prep (Fragment).	chr03	27057033	27063360	-	Biological Process: regulation of transcription, DNA-dependent (GO:0006355), Cellular Component: nucleus (GO:0005634), Molecular Function: DNA binding (GO:0003677), Molecular Function: sequence-specific DNA binding transcription factor activity (GO:0003700), Molecular Function: protein binding (GO:0005515), Molecular Function: sequence-specific DNA binding (GO:0043565)	Homeobox (IPR001356), POX (IPR006563), Homeobox KN domain (IPR008422), Homeodomain-like (IPR009057), Homeodomain-related (IPR012287)
Os03g0681000	Protein of unknown function DUF819 domain containing protein.	chr03	27081548	27082145	+		Protein of unknown function DUF819 (IPR008537)
Os03g0681201	Similar to predicted protein.	chr03	27089064	27091738	+
Os03g0681300	Similar to SABRE.	chr03	27110190	27110786	+
Os03g0681400	Similar to Ubiquitin-conjugating enzyme E2-18 kDa (EC 6.3.2.19) (Ubiquitin- conjugating enzyme 15) (Ubiquitin-protein ligase) (Ubiquitin carrier protein) (PM42).	chr03	27111495	27116436	-	Molecular Function: acid-amino acid ligase activity (GO:0016881)	Ubiquitin-conjugating enzyme, E2 (IPR000608), Ubiquitin-conjugating enzyme/RWD-like (IPR016135)
Os03g0681700	Component of TORC1(Target of rapamycin complex 1)	chr03	27120054	27123781	+	Molecular Function: protein binding (GO:0005515)	WD40/YVTN repeat-like-containing domain (IPR015943), WD40-repeat-containing domain (IPR017986), Quinoprotein alcohol dehydrogenase-like superfamily (IPR011047), WD40 repeat (IPR001680), G-protein beta WD-40 repeat (IPR020472), WD40 repeat, conserved site (IPR019775)
Os03g0681750	Hypothetical gene.	chr03	27124427	27124972	-
Os03g0681800	Protein phosphatase 2A, regulatory B subunit, B56 domain containing protein.	chr03	27125016	27130733	-	Biological Process: signal transduction (GO:0007165), Cellular Component: protein phosphatase type 2A complex (GO:0000159), Molecular Function: binding (GO:0005488), Molecular Function: protein phosphatase type 2A regulator activity (GO:0008601)	Protein phosphatase 2A, regulatory B subunit, B56 (IPR002554), Armadillo-type fold (IPR016024)
Os03g0681900	Similar to RGP-3 (Fragment).	chr03	27134606	27138691	-	Molecular Function: nucleotide binding (GO:0000166), Molecular Function: nucleic acid binding (GO:0003676), Molecular Function: zinc ion binding (GO:0008270)	RNA recognition motif domain (IPR000504), Zinc finger, CCHC-type (IPR001878), Nucleotide-binding, alpha-beta plait (IPR012677), Zinc finger, CCHC retroviral-type (IPR013084)
Os03g0682100	Similar to nitrate and chloride transporter.	chr03	27143712	27145616	-		Nodulin-like (IPR010658), Major facilitator superfamily domain, general substrate transporter (IPR016196)
Os03g0682200	Similar to Protein argonaute 12.	chr03	27153508	27156667	-	Molecular Function: nucleic acid binding (GO:0003676), Molecular Function: protein binding (GO:0005515)	Stem cell self-renewal protein Piwi (IPR003165), Ribonuclease H-like (IPR012337)
Os03g0682600	Protein argonaute 11.	chr03	27165389	27176225	-	Molecular Function: nucleic acid binding (GO:0003676), Molecular Function: protein binding (GO:0005515)	Argonaute/Dicer protein, PAZ (IPR003100), Stem cell self-renewal protein Piwi (IPR003165), Ribonuclease H-like (IPR012337)
Os03g0682666	Hypothetical gene.	chr03	27181601	27188612	+
Os03g0682822	Hypothetical protein.	chr03	27208712	27210035	-
Os03g0683200	Ribosome-inactivating protein domain containing protein.	chr03	27222551	27223333	-	Biological Process: negative regulation of translation (GO:0017148), Molecular Function: rRNA N-glycosylase activity (GO:0030598)	Ribosome-inactivating protein (IPR001574), Ribosome-inactivating protein, subdomain 1 (IPR016138)
Os03g0683300	Ribosome-inactivating protein family protein.	chr03	27226258	27227285	-	Biological Process: negative regulation of translation (GO:0017148), Molecular Function: rRNA N-glycosylase activity (GO:0030598)	Ribosome-inactivating protein (IPR001574), Ribosome-inactivating protein, subdomain 1 (IPR016138)
Os03g0683500	Hypothetical conserved gene.	chr03	27233058	27233772	+	Biological Process: negative regulation of translation (GO:0017148), Molecular Function: rRNA N-glycosylase activity (GO:0030598)	Ribosome-inactivating protein (IPR001574)
Os03g0683700	Conserved hypothetical protein.	chr03	27238474	27250932	+
Os03g0683800	Similar to Proline-rich protein APG-like.	chr03	27251938	27256513	+	Biological Process: lipid metabolic process (GO:0006629), Molecular Function: lipase activity (GO:0016298), Molecular Function: hydrolase activity, acting on ester bonds (GO:0016788)	Lipase, GDSL (IPR001087), Lipase, GDSL, active site (IPR008265), Esterase, SGNH hydrolase-type (IPR013830)
Os03g0683816	Hypothetical protein.	chr03	27252025	27256187	-
Os03g0683833	Non-protein coding transcript.	chr03	27257670	27257845	-
Os03g0683866	Similar to UPL7 (ubiquitin-protein ligase 7); ubiquitin-protein ligase.	chr03	27257889	27264126	-	Biological Process: protein modification process (GO:0006464), Cellular Component: intracellular (GO:0005622), Molecular Function: acid-amino acid ligase activity (GO:0016881)	HECT (IPR000569)
Os03g0683900	Similar to UPL7; ubiquitin-protein ligase.	chr03	27265560	27268578	-
Os03g0684000	Similar to GATA transcription factor 1 (AtGATA-1).	chr03	27269707	27274116	-	Biological Process: regulation of transcription, DNA-dependent (GO:0006355), Molecular Function: sequence-specific DNA binding transcription factor activity (GO:0003700), Molecular Function: protein binding (GO:0005515), Molecular Function: zinc ion binding (GO:0008270), Molecular Function: sequence-specific DNA binding (GO:0043565)	Zinc finger, GATA-type (IPR000679), Tify (IPR010399), CCT domain (IPR010402), Zinc finger, NHR/GATA-type (IPR013088)
Os03g0684100	Armadillo-like helical domain containing protein.	chr03	27276422	27282271	-	Molecular Function: binding (GO:0005488)	Armadillo-like helical (IPR011989), Armadillo-type fold (IPR016024)
Os03g0684300	Nucleic acid binding, OB-fold, tRNA/helicase-type domain containing protein.	chr03	27283074	27286148	+
Os03g0684400	Magnesium transporter, Facilitation of diel magnesium fluctuations in chloroplasts, Regulation of Rubisco activity for efficient photosynthesis	chr03	27287853	27294356	+	Biological Process: metal ion transport (GO:0030001), Biological Process: transmembrane transport (GO:0055085), Molecular Function: metal ion transmembrane transporter activity (GO:0046873), Cellular Component: membrane (GO:0016020)	Mg2+ transporter protein, CorA-like/Zinc transport protein ZntB (IPR002523), Magnesium transporter MRS2-like (IPR039204)
Os03g0684500	Similar to glycosyltransferase family protein 47.	chr03	27297348	27300251	+	Cellular Component: intrinsic to endoplasmic reticulum membrane (GO:0031227), Molecular Function: transferase activity, transferring hexosyl groups (GO:0016758)	EXTL2, alpha-1,4-N-acetylhexosaminyltransferase (IPR015338), Glycosyl hydrolase family 43, five-bladed beta-propellor domain (IPR023296)
Os03g0684700	HPP family protein.	chr03	27300727	27302989	-		HPP (IPR007065)
Os03g0684800	Conserved hypothetical protein.	chr03	27302095	27303953	+
Os03g0685000	Ferredoxin-like protein, Photosynthetic rate, Heading date, Chloroplast development	chr03	27309857	27312902	+	Biological Process: electron transport chain (GO:0022900), Molecular Function: electron transfer activity (GO:0009055), Molecular Function: iron-sulfur cluster binding (GO:0051536), Molecular Function: 2 iron, 2 sulfur cluster binding (GO:0051537)	Beta-grasp domain superfamily (IPR012675), 2Fe-2S ferredoxin-like superfamily (IPR036010), Ferredoxin [2Fe-2S], plant (IPR010241), 2Fe-2S ferredoxin-type iron-sulfur binding domain (IPR001041)
Os03g0685100	tRNA/rRNA methyltransferase, SpoU domain containing protein.	chr03	27314277	27316173	+	Biological Process: RNA processing (GO:0006396), Molecular Function: RNA binding (GO:0003723), Molecular Function: RNA methyltransferase activity (GO:0008173)	tRNA/rRNA methyltransferase, SpoU (IPR001537)
Os03g0685200	Non-protein coding transcript.	chr03	27316632	27322394	-
Os03g0685300	Glutamine amidotransferase class-I domain containing protein.	chr03	27334203	27337889	+		Glutamine amidotransferase type 1 (IPR017926)
Os03g0685500	CHCH domain containing protein.	chr03	27343321	27346707	-		MTCP1 (IPR009069), CHCH (IPR010625)
Os03g0685600	WD40 repeat-like domain containing protein.	chr03	27347249	27351216	-	Molecular Function: protein binding (GO:0005515)	WD40 repeat (IPR001680), WD40 repeat-like-containing domain (IPR011046), WD40/YVTN repeat-like-containing domain (IPR015943), WD40-repeat-containing domain (IPR017986), WD40 repeat, conserved site (IPR019775), WD40 repeat, subgroup (IPR019781), WD40 repeat 2 (IPR019782), G-protein beta WD-40 repeat (IPR020472)
Os03g0685700	Conserved hypothetical protein.	chr03	27351629	27358179	+
Os03g0685800	Hypothetical protein.	chr03	27363048	27364266	-
Os03g0685750	Hypothetical conserved gene.	chr03	27363514	27364456	+
Os03g0685900	Similar to F1N21.17.	chr03	27364921	27369030	+
Os03g0686050	Similar to BTB/POZ domain containing protein.	chr03	27370058	27370791	-	Molecular Function: protein binding (GO:0005515)	BTB/POZ-like (IPR000210), BTB/POZ fold (IPR011333), BTB/POZ (IPR013069)
Os03g0686100	Conserved hypothetical protein.	chr03	27371197	27372872	-
Os03g0686201	Hypothetical gene.	chr03	27374837	27378363	+
Os03g0686300	Similar to unconventional myosin heavy chain.	chr03	27374843	27388067	-	Cellular Component: myosin complex (GO:0016459), Molecular Function: motor activity (GO:0003774), Molecular Function: protein binding (GO:0005515), Molecular Function: ATP binding (GO:0005524)	IQ motif, EF-hand binding site (IPR000048), Myosin head, motor domain (IPR001609), Dilute (IPR002710), Myosin, N-terminal, SH3-like (IPR004009), Dil domain (IPR018444)
Os03g0686500	Conserved hypothetical protein.	chr03	27394687	27395711	-
Os03g0686700	Conserved hypothetical protein.	chr03	27397086	27398125	+
Os03g0686800	Conserved hypothetical protein.	chr03	27403235	27405730	+
Os03g0686900	CBM48 domain-containing protein, Compound granule formation and starch synthesis	chr03	27408274	27413223	+		Immunoglobulin E-set (IPR014756), Immunoglobulin-like fold (IPR013783)
Os03g0687000	Nitrate transporter, Peptide transporter, osa-miR168a target gene, Acquisition and long-distance transport of nitrate, Regulation of seed vigor	chr03	27413550	27418770	-	Biological Process: transport (GO:0006810), Molecular Function: transporter activity (GO:0005215), Cellular Component: membrane (GO:0016020)	Proton-dependent oligopeptide transporter family (IPR000109), Major facilitator superfamily domain (IPR020846)
Os03g0687100	Hypothetical protein.	chr03	27413822	27418324	+
Os03g0687200	Conserved hypothetical protein.	chr03	27431846	27436591	-
Os03g0687400	Ribosome-inactivating protein family protein.	chr03	27441058	27441804	-	Biological Process: negative regulation of translation (GO:0017148), Molecular Function: rRNA N-glycosylase activity (GO:0030598)	Ribosome-inactivating protein (IPR001574), Ribosome-inactivating protein, subdomain 1 (IPR016138)
Os03g0687700	Ribosome-inactivating protein domain containing protein.	chr03	27444695	27445609	-	Biological Process: negative regulation of translation (GO:0017148), Molecular Function: rRNA N-glycosylase activity (GO:0030598)	Ribosome-inactivating protein (IPR001574), Ribosome-inactivating protein, subdomain 1 (IPR016138)
Os03g0687800	Ribosome-inactivating protein domain containing protein.	chr03	27447672	27448399	-	Biological Process: negative regulation of translation (GO:0017148), Molecular Function: rRNA N-glycosylase activity (GO:0030598)	Ribosome-inactivating protein (IPR001574)
Os03g0687900	Conserved hypothetical protein.	chr03	27448811	27449258	-
Os03g0688000	Hypothetical conserved gene.	chr03	27450249	27451130	-	Biological Process: negative regulation of translation (GO:0017148), Molecular Function: rRNA N-glycosylase activity (GO:0030598)	Ribosome-inactivating protein (IPR001574), Ribosome-inactivating protein, subdomain 1 (IPR016138)
Os03g0688200	Conserved hypothetical protein.	chr03	27458294	27463536	+
Os03g0688250	Non-protein coding transcript.	chr03	27460603	27461221	+
Os03g0688300	Calcium-dependent protein kinase, Positive regulator of drought stress tolerance and spikelet fertility	chr03	27467413	27472746	+	Biological Process: protein phosphorylation (GO:0006468), Molecular Function: protein kinase activity (GO:0004672), Molecular Function: protein serine/threonine kinase activity (GO:0004674), Molecular Function: calcium ion binding (GO:0005509), Molecular Function: ATP binding (GO:0005524), Molecular Function: transferase activity, transferring phosphorus-containing groups (GO:0016772)	Protein kinase-like domain (IPR011009), Protein kinase domain (IPR000719), Serine/threonine/dual specificity protein kinase, catalytic domain (IPR002290), EF-hand domain (IPR002048), EF-hand domain pair (IPR011992), Protein kinase, ATP binding site (IPR017441), Serine/threonine-protein kinase, active site (IPR008271), EF-Hand 1, calcium-binding site (IPR018247)
Os03g0688450	Hypothetical protein.	chr03	27467660	27472444	-
Os03g0688600	Ribosome-inactivating protein domain containing protein.	chr03	27473734	27474424	+	Biological Process: negative regulation of translation (GO:0017148), Molecular Function: rRNA N-glycosylase activity (GO:0030598)	Ribosome-inactivating protein (IPR001574)
Os03g0689100	Histidine acid phosphatase family protein.	chr03	27487161	27503846	+	Molecular Function: acid phosphatase activity (GO:0003993)	Histidine phosphatase superfamily, clade-2 (IPR000560)
Os03g0689300	Plasma membrane H+ ATPase (EC 3.6.3.6) (H-ATPase).	chr03	27510164	27517299	+	Biological Process: ATP catabolic process (GO:0006200), Biological Process: ATP biosynthetic process (GO:0006754), Biological Process: cation transport (GO:0006812), Biological Process: metabolic process (GO:0008152), Cellular Component: membrane (GO:0016020), Cellular Component: integral to membrane (GO:0016021), Molecular Function: nucleotide binding (GO:0000166), Molecular Function: catalytic …	ATPase, P-type, H+ transporting proton pump (IPR000695), ATPase, P-type, K/Mg/Cd/Cu/Zn/Na/Ca/Na/H-transporter (IPR001757), ATPase, P-type cation-transporter, N-terminal (IPR004014), Haloacid dehalogenase-like hydrolase (IPR005834), ATPase, P-type, plasma-membrane proton-efflux (IPR006534), ATPase, P-type, ATPase-associated domain (IPR008250), ATPase, P-type phosphorylation site (IPR018303), HAD-l…
Os03g0689350	Hypothetical protein.	chr03	27510439	27517145	-
Os03g0689400	Similar to NB-ARC domain containing protein, expressed.	chr03	27517768	27521337	-	Biological Process: defense response (GO:0006952), Molecular Function: ADP binding (GO:0043531)	Disease resistance protein (IPR000767), NB-ARC (IPR002182)
Os03g0689544	Hypothetical protein.	chr03	27520367	27521474	+
Os03g0689688	Hypothetical protein.	chr03	27536731	27537829	-
Os03g0689833	Similar to NB-ARC domain containing protein, expressed.	chr03	27541735	27542526	+
Os03g0689866	Conserved hypothetical protein.	chr03	27542551	27543081	+
Os03g0689900	Similar to predicted protein.	chr03	27546294	27550181	-	Molecular Function: binding (GO:0005488), Molecular Function: protein binding (GO:0005515)	Tetratricopeptide-like helical (IPR011990), Tetratricopeptide repeat-containing (IPR013026)
Os03g0690000	Similar to Costars family protein.	chr03	27552077	27554435	+
Os03g0690500	Similar to Oxidoreductase, 2OG-Fe oxygenase family protein, expressed.	chr03	27580909	27582211	-	Biological Process: oxidation-reduction process (GO:0055114), Molecular Function: oxidoreductase activity (GO:0016491), Molecular Function: oxidoreductase activity, acting on paired donors, with incorporation or reduction of molecular oxygen, 2-oxoglutarate as one donor, and incorporation of one atom each of oxygen into both donors (GO:0016706)	Oxoglutarate/iron-dependent oxygenase (IPR005123)
Os03g0690600	Similar to SCARECROW-like protein.	chr03	27587894	27592754	-		Transcription factor GRAS (IPR005202)
Os03g0690700	Conserved hypothetical protein.	chr03	27608671	27613959	+
Os03g0691050	Hypothetical gene.	chr03	27641720	27644999	+
Os03g0691400	Thioesterase superfamily domain containing protein.	chr03	27644644	27647511	-		Phenylacetic acid degradation-related protein (IPR003736), Thioesterase superfamily (IPR006683)
Os03g0691500	Hypothetical conserved gene.	chr03	27652240	27655767	+
Os03g0691800	Similar to HIPL1 protein precursor.	chr03	27669017	27674441	+	Biological Process: carbohydrate metabolic process (GO:0005975), Molecular Function: catalytic activity (GO:0003824), Molecular Function: oxidoreductase activity, acting on the CH-OH group of donors, quinone or similar compound as acceptor (GO:0016901), Molecular Function: quinone binding (GO:0048038)	Soluble quinoprotein glucose/sorbosone dehydrogenase (IPR011041), Six-bladed beta-propeller, TolB-like (IPR011042), Glucose/Sorbosone dehydrogenase (IPR012938)
Os03g0691900	Non-protein coding transcript.	chr03	27672581	27673987	-
Os03g0692000	Glycosyl transferase, family 14 protein.	chr03	27678315	27681645	+	Cellular Component: membrane (GO:0016020), Molecular Function: acetylglucosaminyltransferase activity (GO:0008375)	Glycosyl transferase, family 14 (IPR003406)
Os03g0692100	Hypothetical conserved gene.	chr03	27691815	27693150	+
Os03g0692300	Similar to Sec61 alpha subunit.	chr03	27703058	27705007	-	Biological Process: protein transport (GO:0015031), Cellular Component: membrane (GO:0016020), Molecular Function: P-P-bond-hydrolysis-driven protein transmembrane transporter activity (GO:0015450)	SecY protein (IPR002208), Translocon Sec61/SecY, plug domain (IPR019561), SecY subunit domain (IPR023201)
Os03g0692350	Hypothetical protein.	chr03	27703093	27704604	+
Os03g0692400	Protein of unknown function DUF966 family protein.	chr03	27705348	27710216	-		Protein of unknown function DUF966 (IPR010369), Uncharacterised conserved protein UCP031043 (IPR021182)
Os03g0692700	Similar to Pherophorin-S precursor.	chr03	27723754	27729054	-		Protein of unknown function DUF538 (IPR007493)
Os03g0693000	Similar to predicted protein.	chr03	27736390	27741374	-		Domain of unknown function DUF1336 (IPR009769)
Os03g0693400	Protein of unknown function DUF538 family protein.	chr03	27763027	27766036	-		Protein of unknown function DUF538 (IPR007493)
Os03g0693600	Glucosyltransferase, Mediation of auxin homeostasis, Regulation of growth and development	chr03	27775340	27778427	+	Molecular Function: transferase activity, transferring hexosyl groups (GO:0016758)	UDP-glucuronosyl/UDP-glucosyltransferase (IPR002213), UDP-glycosyltransferase family, conserved site (IPR035595)
Os03g0693650	Hypothetical gene.	chr03	27775346	27778126	-
Os03g0693700	Similar to Oxalate oxidase 1 (EC 1.2.3.4) (Germin).	chr03	27779100	27780096	-	Cellular Component: apoplast (GO:0048046), Molecular Function: manganese ion binding (GO:0030145), Molecular Function: nutrient reservoir activity (GO:0045735)	Germin (IPR001929), Cupin 1 (IPR006045), Cupin, RmlC-type (IPR011051), RmlC-like jelly roll fold (IPR014710), Germin, manganese binding site (IPR019780)
Os03g0693800	Similar to Oxalate oxidase 1 (EC 1.2.3.4) (Germin).	chr03	27783892	27784581	-	Cellular Component: apoplast (GO:0048046), Molecular Function: manganese ion binding (GO:0030145), Molecular Function: nutrient reservoir activity (GO:0045735)	Germin (IPR001929), Cupin 1 (IPR006045), Cupin, RmlC-type (IPR011051), RmlC-like jelly roll fold (IPR014710), Germin, manganese binding site (IPR019780)
Os03g0693900	Similar to Oxalate oxidase 1 (EC 1.2.3.4) (Germin).	chr03	27788230	27788913	-	Cellular Component: apoplast (GO:0048046), Molecular Function: manganese ion binding (GO:0030145), Molecular Function: nutrient reservoir activity (GO:0045735)	Germin (IPR001929), Cupin 1 (IPR006045), Cupin, RmlC-type (IPR011051), RmlC-like jelly roll fold (IPR014710), Germin, manganese binding site (IPR019780)
Os03g0694000	Similar to Oxalate oxidase 1 (EC 1.2.3.4) (Germin).	chr03	27791020	27792047	-	Cellular Component: apoplast (GO:0048046), Molecular Function: manganese ion binding (GO:0030145), Molecular Function: nutrient reservoir activity (GO:0045735)	Germin (IPR001929), Cupin 1 (IPR006045), Cupin, RmlC-type (IPR011051), RmlC-like jelly roll fold (IPR014710), Germin, manganese binding site (IPR019780)
Os03g0694500	Similar to Permease 1.	chr03	27812191	27815752	+	Biological Process: transport (GO:0006810), Biological Process: transmembrane transport (GO:0055085), Cellular Component: membrane (GO:0016020), Molecular Function: transporter activity (GO:0005215)	Xanthine/uracil/vitamin C permease (IPR006043)
Os03g0694600	Hypothetical protein.	chr03	27814133	27815913	-
Os03g0694700	Similar to PIF-like orf1.	chr03	27820011	27822893	-	Biological Process: translation (GO:0006412), Cellular Component: intracellular (GO:0005622), Cellular Component: ribosome (GO:0005840), Molecular Function: structural constituent of ribosome (GO:0003735)	Ribosomal protein S21 (IPR001911)
Os03g0694800	Ribosomal protein L18/L5 domain containing protein.	chr03	27823074	27825616	+	Biological Process: translation (GO:0006412), Cellular Component: intracellular (GO:0005622), Cellular Component: ribosome (GO:0005840), Molecular Function: structural constituent of ribosome (GO:0003735)	Ribosomal protein L18/L5 (IPR005484)
Os03g0694900	Similar to Valyl-tRNA synthetase (EC 6.1.1.9) (Valine--tRNA ligase) (ValRS).	chr03	27826866	27834384	+	Biological Process: tRNA aminoacylation for protein translation (GO:0006418), Biological Process: valyl-tRNA aminoacylation (GO:0006438), Cellular Component: cytoplasm (GO:0005737), Molecular Function: nucleotide binding (GO:0000166), Molecular Function: aminoacyl-tRNA ligase activity (GO:0004812), Molecular Function: valine-tRNA ligase activity (GO:0004832), Molecular Function: ATP binding (GO:0…	Aminoacyl-tRNA synthetase, class I, conserved site (IPR001412), Aminoacyl-tRNA synthetase, class Ia (IPR002300), Valyl-tRNA synthetase (IPR002303), Valyl/Leucyl/Isoleucyl-tRNA synthetase, class Ia, editing domain (IPR009008), Aminoacyl-tRNA synthetase, class 1a, anticodon-binding (IPR009080), tRNA-binding arm (IPR010978), Valyl/Leucyl/Isoleucyl-tRNA synthetase, class I, anticodon-binding (IPR0131…
Os03g0695400	Ankyrin repeat containing protein.	chr03	27846706	27847581	+	Molecular Function: protein binding (GO:0005515)	Ankyrin repeat (IPR002110), Ankyrin repeat-containing domain (IPR020683)
Os03g0695425	Conserved hypothetical protein.	chr03	27851068	27852859	-
Os03g0695500	Similar to predicted protein.	chr03	27854761	27858498	+		Protein of unknown function DUF1517 (IPR010903)
Os03g0695600	Proteasome subunit beta type 2 (EC 3.4.25.1) (20S proteasome alpha subunit D) (20S proteasome subunit beta-4).	chr03	27858693	27861038	-	Biological Process: proteolysis involved in cellular protein catabolic process (GO:0051603), Cellular Component: proteasome core complex (GO:0005839), Molecular Function: endopeptidase activity (GO:0004175), Molecular Function: threonine-type endopeptidase activity (GO:0004298)	Proteasome, subunit alpha/beta (IPR001353), Proteasome, beta-type subunit, conserved site (IPR016050), Proteasome B-type subunit (IPR023333)
Os03g0695700	Similar to Chloride channel protein CLC-d (AtCLC-d).	chr03	27861769	27864057	-	Biological Process: chloride transport (GO:0006821), Biological Process: transmembrane transport (GO:0055085), Cellular Component: membrane (GO:0016020), Molecular Function: ion channel activity (GO:0005216), Molecular Function: voltage-gated chloride channel activity (GO:0005247), Molecular Function: protein binding (GO:0005515)	Cystathionine beta-synthase, core (IPR000644), Chloride channel, voltage gated (IPR001807), Chloride channel, core (IPR014743)
Os03g0696000	Harpin-induced 1 domain containing protein.	chr03	27877943	27882348	+		Late embryogenesis abundant protein, LEA-14 (IPR004864)
Os03g0696150	Similar to predicted protein.	chr03	27883416	27883842	-
Os03g0696300	Similar to Nuclear transcription factor Y subunit A-1.	chr03	27890692	27894467	+	Biological Process: regulation of transcription, DNA-dependent (GO:0006355), Cellular Component: nucleus (GO:0005634), Cellular Component: CCAAT-binding factor complex (GO:0016602), Molecular Function: DNA binding (GO:0003677), Molecular Function: sequence-specific DNA binding transcription factor activity (GO:0003700)	CCAAT-binding transcription factor, subunit B (IPR001289), CCAAT-binding factor, conserved site (IPR018362)
Os03g0696850	Non-protein coding transcript.	chr03	27943407	27943897	-
Os03g0697200	Similar to carboxy-lyase.	chr03	27943411	27945040	+		Cytokinin riboside 5'-monophosphate phosphoribohydrolase LOG (IPR005269)
Os03g0697466	Hypothetical protein.	chr03	27955836	27956968	-
Os03g0697833	Conserved hypothetical protein.	chr03	27983768	27986675	+
Os03g0698066	Non-protein coding transcript.	chr03	27983787	27985263	-
Os03g0698400	Non-protein coding transcript.	chr03	27989538	27989824	-
Os03g0698350	Similar to ATATH9 (ABC2 homolog 9).	chr03	27990038	27994905	-	Molecular Function: transferase activity, transferring phosphorus-containing groups (GO:0016772)	ABC-1 (IPR004147), Protein kinase-like domain (IPR011009)
Os03g0698500	Similar to protein yippee-like.	chr03	27997815	28001365	+		Yippee-like protein (IPR004910)
Os03g0698800	Ankyrin domain containing protein.	chr03	28008697	28012203	+	Molecular Function: nucleic acid binding (GO:0003676), Molecular Function: protein binding (GO:0005515), Molecular Function: zinc ion binding (GO:0008270)	Zinc finger, CCCH-type (IPR000571), Ankyrin repeat (IPR002110), Ankyrin repeat-containing domain (IPR020683)
Os03g0698900	Alkaline phytoceramidase family protein.	chr03	28015015	28018854	-	Biological Process: ceramide metabolic process (GO:0006672), Cellular Component: integral to membrane (GO:0016021), Molecular Function: hydrolase activity, acting on carbon-nitrogen (but not peptide) bonds, in linear amides (GO:0016811)	Ceramidase (IPR008901)
Os03g0699000	Oleosin 18 kDa (OSE721).	chr03	28021888	28022831	-	Cellular Component: monolayer-surrounded lipid storage body (GO:0012511), Cellular Component: integral to membrane (GO:0016021)	Oleosin (IPR000136)
Os03g0699100	WD40 repeat-like domain containing protein.	chr03	28023221	28024490	-	Molecular Function: protein binding (GO:0005515)	WD40 repeat (IPR001680), WD40 repeat-like-containing domain (IPR011046), WD40/YVTN repeat-like-containing domain (IPR015943), WD40-repeat-containing domain (IPR017986), WD40 repeat, conserved site (IPR019775), WD40 repeat, subgroup (IPR019781), WD40 repeat 2 (IPR019782)
Os03g0699200	BRCT domain containing protein.	chr03	28029406	28034964	+	Biological Process: ribosome biogenesis (GO:0042254), Cellular Component: intracellular (GO:0005622), Cellular Component: nucleolus (GO:0005730)	BRCT (IPR001357), Pescadillo (IPR010613)
Os03g0699300	Similar to Adenylosuccinate synthetase, chloroplast precursor (EC 6.3.4.4) (IMP-- aspartate ligase) (AdSS) (AMPSase).	chr03	28035503	28038964	+	Biological Process: purine nucleotide biosynthetic process (GO:0006164), Cellular Component: cytoplasm (GO:0005737), Molecular Function: magnesium ion binding (GO:0000287), Molecular Function: adenylosuccinate synthase activity (GO:0004019), Molecular Function: GTP binding (GO:0005525)	Adenylosuccinate synthetase (IPR001114), Adenylosuccinate synthase, active site (IPR018220)
Os03g0699400	Silencing group B protein.	chr03	28039420	28042378	-	Biological Process: metabolic process (GO:0008152), Molecular Function: N-acetyltransferase activity (GO:0008080)	GCN5-related N-acetyltransferase (GNAT) domain (IPR000182), Acyl-CoA N-acyltransferase (IPR016181)
Os03g0699600	Cyclin-like F-box domain containing protein.	chr03	28046117	28048027	+	Biological Process: cell wall macromolecule catabolic process (GO:0016998), Molecular Function: protein binding (GO:0005515)	F-box domain, cyclin-like (IPR001810), Peptidoglycan-binding Lysin subgroup (IPR002482), Peptidoglycan-binding lysin domain (IPR018392), F-box domain, Skp2-like (IPR022364)
Os03g0699700	9-lipoxigenase.	chr03	28049600	28053580	+	Biological Process: oxidation-reduction process (GO:0055114), Molecular Function: iron ion binding (GO:0005506), Molecular Function: protein binding (GO:0005515), Molecular Function: lipoxygenase activity (GO:0016165), Molecular Function: oxidoreductase activity, acting on single donors with incorporation of molecular oxygen, incorporation of two atoms of oxygen (GO:0016702), Molecular Function: …	Lipoxygenase (IPR000907), Lipoxygenase, LH2 (IPR001024), Lipoxygenase, plant (IPR001246), Lipase/lipooxygenase, PLAT/LH2 (IPR008976), Lipoxygenase, C-terminal (IPR013819), Lipoxygenase, iron binding site (IPR020833), Lipoxygenase, conserved site (IPR020834)
Os03g0699750	Non-protein coding transcript.	chr03	28052636	28053417	-
Os03g0699800	Conserved hypothetical protein.	chr03	28054566	28055167	-
Os03g0699950	Conserved hypothetical protein.	chr03	28058425	28058695	-
Os03g0700100	Somatomedin B domain containing protein.	chr03	28063603	28064495	-
Os03g0700200	Conserved hypothetical protein.	chr03	28068975	28069515	-
Os03g0700400	Lipoxygenase-3, Generation of stale flavor	chr03	28090066	28094467	+	Biological Process: oxidation-reduction process (GO:0055114), Molecular Function: protein binding (GO:0005515), Molecular Function: oxidoreductase activity (GO:0016491), Molecular Function: oxidoreductase activity, acting on single donors with incorporation of molecular oxygen, incorporation of two atoms of oxygen (GO:0016702), Molecular Function: metal ion binding (GO:0046872)	PLAT/LH2 domain superfamily (IPR036392), Lipoxigenase, C-terminal domain superfamily (IPR036226), Lipoxygenase, domain 3 (IPR027433), Lipoxygenase, plant (IPR001246), PLAT/LH2 domain (IPR001024), Lipoxygenase, C-terminal (IPR013819), Lipoxygenase, iron binding site (IPR020833), Lipoxygenase, conserved site (IPR020834)
Os03g0700450	Hypothetical gene.	chr03	28093691	28094467	-
Os03g0700500	Conserved hypothetical protein.	chr03	28094842	28098533	-
Os03g0700600	Hypothetical protein.	chr03	28097842	28098723	+
Os03g0700700	Similar to Lipoxygenase (Fragment).	chr03	28106903	28113286	+	Biological Process: oxidation-reduction process (GO:0055114), Molecular Function: iron ion binding (GO:0005506), Molecular Function: protein binding (GO:0005515), Molecular Function: lipoxygenase activity (GO:0016165), Molecular Function: oxidoreductase activity, acting on single donors with incorporation of molecular oxygen, incorporation of two atoms of oxygen (GO:0016702), Molecular Function: …	Lipoxygenase (IPR000907), Lipoxygenase, LH2 (IPR001024), Lipoxygenase, plant (IPR001246), Lipase/lipooxygenase, PLAT/LH2 (IPR008976), Lipoxygenase, C-terminal (IPR013819), Lipoxygenase, iron binding site (IPR020833), Lipoxygenase, conserved site (IPR020834)
Os03g0700750	Hypothetical gene.	chr03	28112258	28113049	-
Os03g0700800	Similar to EIN2.	chr03	28116620	28124217	+	Biological Process: transport (GO:0006810), Cellular Component: membrane (GO:0016020), Molecular Function: transporter activity (GO:0005215)	Natural resistance-associated macrophage protein (IPR001046), Ethylene-insensitive 2 (IPR017187)
Os03g0701000	Similar to HEAT repeat family protein, expressed.	chr03	28128716	28137109	+	Molecular Function: binding (GO:0005488), Molecular Function: protein binding (GO:0005515)	HEAT (IPR000357), Armadillo-like helical (IPR011989), Armadillo-type fold (IPR016024), HEAT, type 2 (IPR021133)
Os03g0701100	Similar to Prp18 domain containing protein, expressed.	chr03	28138905	28141758	-	Biological Process: RNA splicing (GO:0008380), Cellular Component: spliceosomal complex (GO:0005681)	Splicing factor motif (IPR003648), Prp18 (IPR004098), Pre-mRNA processing factor 4 (PRP4)-like (IPR014906)
Os03g0701200	Similar to Sugar-starvation induced protein (Fragment).	chr03	28143097	28146251	+	Molecular Function: hydrolase activity (GO:0016787)	HAD-superfamily hydrolase, subfamily IA, variant 3 (IPR006402), Pyrimidine 5-nucleotidase (IPR010237), HAD-like domain (IPR023214)
Os03g0701300	Similar to predicted protein.	chr03	28149077	28150967	+
Os03g0701400	Similar to Pentatricopeptide repeat protein PPR868-14.	chr03	28151940	28158885	+	Molecular Function: binding (GO:0005488)	Pentatricopeptide repeat (IPR002885), Tetratricopeptide-like helical (IPR011990)
Os03g0701500	GNS1/SUR4 membrane protein family protein.	chr03	28160303	28161346	-	Cellular Component: integral to membrane (GO:0016021)	GNS1/SUR4 membrane protein (IPR002076)
Os03g0701550	Non-protein coding transcript.	chr03	28163601	28163949	-
Os03g0701600	Conserved hypothetical protein.	chr03	28164813	28167428	-
Os03g0701700	Similar to Ethylene receptor.	chr03	28169837	28174052	-	Biological Process: signal transduction (GO:0007165), Biological Process: phosphorylation (GO:0016310), Biological Process: peptidyl-histidine phosphorylation (GO:0018106), Cellular Component: membrane (GO:0016020), Molecular Function: two-component sensor activity (GO:0000155), Molecular Function: protein histidine kinase activity (GO:0004673), Molecular Function: signal transducer activity (GO:…	GAF (IPR003018), ATPase-like, ATP-binding domain (IPR003594), Signal transduction histidine kinase, subgroup 1, dimerisation/phosphoacceptor domain (IPR003661), Signal transduction histidine kinase-related protein, C-terminal (IPR004358), Signal transduction histidine kinase, core (IPR005467), Signal transduction histidine kinase, homodimeric (IPR009082)
Os03g0701750	Hypothetical protein.	chr03	28170074	28173314	+
Os03g0701800	Phosphatidylinositol 4-phosphate 5-kinase, Regulation of heading, Regulation of floral induction genes	chr03	28180227	28185952	+	Biological Process: phosphatidylinositol metabolic process (GO:0046488), Molecular Function: ATP binding (GO:0005524), Molecular Function: phosphatidylinositol phosphate kinase activity (GO:0016307), Molecular Function: 1-phosphatidylinositol-4-phosphate 5-kinase activity (GO:0016308)	Phosphatidylinositol-4-phosphate 5-kinase, N-terminal (IPR027484), Phosphatidylinositol-4-phosphate 5-kinase, C-terminal (IPR027483), Phosphatidylinositol-4-phosphate 5-kinase, plant (IPR017163), Phosphatidylinositol-4-phosphate 5-kinase, core (IPR002498), MORN motif (IPR003409)
Os03g0701900	Similar to Pinin/SDK/memA/ protein conserved region containing protein.	chr03	28186203	28190115	-		Pinin/SDK/MemA protein (IPR006786)
Os03g0702000	UDP-glucuronosyl/UDP-glucosyltransferase family protein.	chr03	28193801	28195637	-	Biological Process: metabolic process (GO:0008152), Molecular Function: transferase activity, transferring hexosyl groups (GO:0016758)	UDP-glucuronosyl/UDP-glucosyltransferase (IPR002213)
Os03g0702100	Hypothetical protein.	chr03	28194027	28195715	+
Os03g0702400	Hypothetical protein.	chr03	28219432	28221136	-
Os03g0702500	UDP-glucuronosyl/UDP-glucosyltransferase family protein.	chr03	28219703	28221286	+	Biological Process: metabolic process (GO:0008152), Molecular Function: transferase activity, transferring hexosyl groups (GO:0016758)	UDP-glucuronosyl/UDP-glucosyltransferase (IPR002213)
Os03g0702600	Hypothetical conserved gene.	chr03	28224449	28225358	-
Os03g0702700	Protein of unknown function DUF250 domain containing protein.	chr03	28229114	28233924	+
Os03g0702800	Similar to Eukaryotic peptide chain release factor subunit 1 (eRF1) (Eukaryotic release factor 1) (TB3-1) (Cl1 protein).	chr03	28236193	28239337	+	Biological Process: translational termination (GO:0006415), Cellular Component: cytoplasm (GO:0005737), Molecular Function: translation release factor activity, codon specific (GO:0016149)	Peptide chain release factor eRF1/aRF1 (IPR004403), eRF1 domain 1/Pelota-like (IPR005140), eRF1 domain 2 (IPR005141), eRF1 domain 3 (IPR005142), Peptide Chain Release Factor eRF1/aRF1, N-terminal (IPR024049)
Os03g0702900	Conserved hypothetical protein.	chr03	28239396	28240049	-
Os03g0703000	Similar to Beta-glucosidase.	chr03	28240368	28245227	-	Biological Process: carbohydrate metabolic process (GO:0005975), Molecular Function: catalytic activity (GO:0003824), Molecular Function: hydrolase activity, hydrolyzing O-glycosyl compounds (GO:0004553), Molecular Function: cation binding (GO:0043169)	Glycoside hydrolase, family 1 (IPR001360), Glycoside hydrolase, subgroup, catalytic domain (IPR013781), Glycoside hydrolase, superfamily (IPR017853)
Os03g0703100	Similar to Beta-glucosidase.	chr03	28248757	28254013	-	Biological Process: carbohydrate metabolic process (GO:0005975), Molecular Function: catalytic activity (GO:0003824), Molecular Function: hydrolase activity, hydrolyzing O-glycosyl compounds (GO:0004553), Molecular Function: cation binding (GO:0043169)	Glycoside hydrolase, family 1 (IPR001360), Glycoside hydrolase, subgroup, catalytic domain (IPR013781), Glycoside hydrolase, superfamily (IPR017853)
Os03g0703200	Leucine-rich repeat receptor-like kinase, Control of anther development and pollen fertility under low temperature	chr03	28254433	28258987	-	Biological Process: protein phosphorylation (GO:0006468), Molecular Function: protein kinase activity (GO:0004672), Molecular Function: ATP binding (GO:0005524)	Leucine-rich repeat domain superfamily (IPR032675), Protein kinase-like domain superfamily (IPR011009), Leucine-rich repeat-containing N-terminal, plant-type (IPR013210), Protein kinase domain (IPR000719), Protein kinase, ATP binding site (IPR017441), Serine/threonine-protein kinase, active site (IPR008271)
Os03g0703300	Hypothetical conserved gene.	chr03	28260587	28263122	-	Molecular Function: protein binding (GO:0005515)	Calponin homology domain (IPR001715)
Os03g0703400	Similar to MAP3K beta 3 protein kinase (EC 2.7.1.37) (Fragment).	chr03	28269607	28275709	-	Biological Process: protein phosphorylation (GO:0006468), Molecular Function: protein kinase activity (GO:0004672), Molecular Function: protein serine/threonine kinase activity (GO:0004674), Molecular Function: ATP binding (GO:0005524), Molecular Function: transferase activity, transferring phosphorus-containing groups (GO:0016772)	Protein kinase, catalytic domain (IPR000719), Serine/threonine-protein kinase, catalytic domain (IPR002290), Serine/threonine-protein kinase, active site (IPR008271), Protein kinase-like domain (IPR011009), Protein kinase, ATP binding site (IPR017441), Serine/threonine-protein kinase-like domain (IPR017442)
Os03g0703600	Conserved hypothetical protein.	chr03	28289355	28290121	+
Os03g0703900	SNARE associated Golgi protein domain containing protein.	chr03	28297146	28300290	+		SNARE associated Golgi protein (IPR015414)
Os03g0704000	Similar to 30S ribosomal protein S13.	chr03	28301306	28303182	+	Biological Process: translation (GO:0006412), Cellular Component: intracellular (GO:0005622), Cellular Component: ribosome (GO:0005840), Molecular Function: nucleic acid binding (GO:0003676), Molecular Function: RNA binding (GO:0003723), Molecular Function: structural constituent of ribosome (GO:0003735)	Ribosomal protein S13 (IPR001892), Ribosomal protein S13-like, H2TH (IPR010979), Ribosomal protein S13, conserved site (IPR018269), Ribosomal protein S13, bacterial-type (IPR019980)
Os03g0704100	Similar to structural molecule.	chr03	28304985	28307930	+	Cellular Component: chloroplast (GO:0009507), Molecular Function: structural molecule activity (GO:0005198)	Plastid lipid-associated protein/fibrillin conserved domain (IPR006843)
Os03g0704200	Zinc finger, MYND-type domain containing protein.	chr03	28308368	28312269	-	Molecular Function: zinc ion binding (GO:0008270)	Zinc finger, MYND-type (IPR002893)
Os03g0704400	Serine/threonine protein kinase domain containing protein.	chr03	28314296	28319907	+	Biological Process: protein phosphorylation (GO:0006468), Molecular Function: protein kinase activity (GO:0004672), Molecular Function: protein serine/threonine kinase activity (GO:0004674), Molecular Function: ATP binding (GO:0005524), Molecular Function: transferase activity, transferring phosphorus-containing groups (GO:0016772)	Protein kinase, catalytic domain (IPR000719), Serine/threonine-protein kinase, catalytic domain (IPR002290), Serine/threonine-protein kinase, active site (IPR008271), Protein kinase-like domain (IPR011009), Protein kinase, ATP binding site (IPR017441), Serine/threonine-protein kinase-like domain (IPR017442)
Os03g0704700	Similar to Oxysterol-binding protein, expressed.	chr03	28329953	28339165	+		Oxysterol-binding protein (IPR000648)
Os03g0704901	Non-protein coding transcript.	chr03	28334900	28336670	-
Os03g0705101	Non-protein coding transcript.	chr03	28347450	28348296	-
Os03g0705300	Phosphatidylinositol-4-phosphate 5-kinase, core domain containing protein.	chr03	28358120	28362102	-	Biological Process: phosphatidylinositol metabolic process (GO:0046488), Molecular Function: ATP binding (GO:0005524), Molecular Function: phosphatidylinositol phosphate kinase activity (GO:0016307), Molecular Function: 1-phosphatidylinositol-4-phosphate 5-kinase activity (GO:0016308)	Phosphatidylinositol-4-phosphate 5-kinase, core (IPR002498), MORN motif (IPR003409), Phosphatidylinositol-4-phosphate 5-kinase, core, subgroup (IPR016034), Phosphatidylinositol-4-phosphate 5-kinase, plant (IPR017163), Phosphatidylinositol-4-phosphate 5-kinase (IPR023610)
Os03g0705550	Hypothetical gene.	chr03	28365491	28366251	-
Os03g0705433	Conserved hypothetical protein.	chr03	28372478	28372819	+
Os03g0705800	Protein of unknown function DUF3049 domain containing protein.	chr03	28390417	28391991	+		Protein of unknown function DUF3049 (IPR021410)
Os03g0706500	TCP family transcription factor, Negative regulator for lateral branching	chr03	28428504	28430438	+		Transcription factor, TCP (IPR005333), Transcription factor TCP subgroup (IPR017887), CYC/TB1, R domain (IPR017888)
Os03g0706650	Hypothetical protein.	chr03	28428797	28430171	-
Os03g0706900	C3HC4-type RING finger protein, Controll of embryo size	chr03	28448846	28456395	-		Zinc finger, RING/FYVE/PHD-type (IPR013083), Transmembrane Fragile-X-F-associated protein (IPR019396), Zinc finger, RING-type (IPR001841)
Os03g0707200	Similar to Integral membrane protein DUF6 containing protein, expressed.	chr03	28470836	28472865	+	Cellular Component: membrane (GO:0016020)	Drug/metabolite transporter (IPR000620)
Os03g0707250	Non-protein coding transcript.	chr03	28473276	28473643	+
Os03g0707300	Conserved hypothetical protein.	chr03	28474312	28483670	-
Os03g0707600	DELLA repressor protein, Gibberellin signaling	chr03	28512754	28515086	+	Molecular Function: transcription factor binding transcription factor activity (GO:0000989), Cellular Component: nucleus (GO:0005634)	Transcriptional factor DELLA (IPR030006), Transcriptional factor DELLA, N-terminal (IPR021914), Transcription factor GRAS (IPR005202)
Os03g0707900	Similar to Toc64.	chr03	28533104	28541241	-	Molecular Function: binding (GO:0005488), Molecular Function: protein binding (GO:0005515), Molecular Function: carbon-nitrogen ligase activity, with glutamine as amido-N-donor (GO:0016884)	Amidase (IPR000120), Tetratricopeptide TPR-1 (IPR001440), Tetratricopeptide-like helical (IPR011990), Tetratricopeptide repeat-containing (IPR013026), Tetratricopeptide repeat (IPR019734), Amidase signature domain (IPR023631)
Os03g0708000	Phospholipase A2 family protein.	chr03	28548351	28549923	+	Biological Process: phospholipid metabolic process (GO:0006644), Biological Process: lipid catabolic process (GO:0016042), Molecular Function: phospholipase A2 activity (GO:0004623), Molecular Function: calcium ion binding (GO:0005509)	Phospholipase A2, eukaryotic (IPR001211), Phospholipase A2, active site (IPR013090), Phospholipase A2 (IPR016090)
Os03g0708100	Phytanoyl-CoA dioxygenase family protein.	chr03	28551955	28555381	-		Phytanoyl-CoA dioxygenase (IPR008775)
Os03g0708200	Cyclin-like F-box domain containing protein.	chr03	28556750	28558335	+		Protein of unknown function DUF295 (IPR005174), F-box domain, Skp2-like (IPR022364)
Os03g0708250	Conserved hypothetical protein.	chr03	28559564	28560214	-
Os03g0708400	Protein of unknown function DUF1295 family protein.	chr03	28561107	28564805	+	Biological Process: lipid metabolic process (GO:0006629), Cellular Component: cytoplasm (GO:0005737), Cellular Component: integral to membrane (GO:0016021), Molecular Function: oxidoreductase activity, acting on the CH-CH group of donors (GO:0016627)	3-oxo-5-alpha-steroid 4-dehydrogenase, C-terminal (IPR001104), Protein of unknown function DUF1295 (IPR010721)
Os03g0708500	Capsid/spike protein, ssDNA virus domain containing protein.	chr03	28565482	28566757	-	Biological Process: protein folding (GO:0006457)	Peptidyl-prolyl cis-trans isomerase, FKBP-type, domain (IPR001179), Capsid/spike protein, ssDNA virus (IPR016184), Peptidyl-prolyl cis-trans isomerase, FKBP-type (IPR023566)
Os03g0708600	DEAD-like helicase, N-terminal domain containing protein.	chr03	28568347	28571307	-	Molecular Function: nucleic acid binding (GO:0003676), Molecular Function: helicase activity (GO:0004386), Molecular Function: ATP binding (GO:0005524), Molecular Function: ATP-dependent helicase activity (GO:0008026)	RNA helicase, ATP-dependent, DEAD-box, conserved site (IPR000629), Helicase, C-terminal (IPR001650), DNA/RNA helicase, DEAD/DEAH box type, N-terminal (IPR011545), DEAD-like helicase (IPR014001), RNA helicase, DEAD-box type, Q motif (IPR014014)
Os03g0708700	Protein of unknown function DUF593 domain containing protein.	chr03	28572774	28575246	-		Protein of unknown function DUF593 (IPR007656)
Os03g0708750	Hypothetical gene.	chr03	28583168	28585973	+
Os03g0708800	Similar to GEBP transcription factor (Fragment).	chr03	28585243	28586646	-
Os03g0708900	Zinc finger, RanBP2-type domain containing protein.	chr03	28588615	28593641	+	Cellular Component: intracellular (GO:0005622), Molecular Function: zinc ion binding (GO:0008270)	Zinc finger, RanBP2-type (IPR001876)
Os03g0709000	Membrane-associated, eicosanoid and glutathione metabolism (MAPEG) domain containing protein.	chr03	28594360	28596338	-		Membrane-associated, eicosanoid/glutathione metabolism (MAPEG) protein (IPR001129), Membrane associated eicosanoid/glutathione metabolism-like domain (IPR023352)
Os03g0709100	Uclacyanin (UCL), Phytocyanin family protein, Regulation of photosynthesis and grain yield	chr03	28598319	28599121	-	Molecular Function: electron carrier activity (GO:0009055)	Cupredoxin (IPR008972), Phytocyanin domain (IPR003245)
Os03g0709200	NB-ARC domain containing protein.	chr03	28600550	28603935	+	Biological Process: defense response (GO:0006952), Molecular Function: ADP binding (GO:0043531)	Disease resistance protein (IPR000767), NB-ARC (IPR002182)
Os03g0709300	Similar to Chemocyanin precursor (Basic blue protein) (Plantacyanin).	chr03	28604458	28606325	-	Molecular Function: copper ion binding (GO:0005507), Molecular Function: electron carrier activity (GO:0009055)	Blue (type 1) copper domain (IPR000923), Plastocyanin-like (IPR003245), Cupredoxin (IPR008972)
Os03g0709533	Non-protein coding transcript.	chr03	28610128	28610187	+
Os03g0710000	Protein of unknown function DUF292, eukaryotic domain containing protein.	chr03	28631644	28633235	+		Domain of unknown function DUF292, eukaryotic (IPR005061)
Os03g0710100	Rice HOP2 homolog, Promotion of homologous pairing and synapsis in meiosis, Regulation of crossover maturation	chr03	28633286	28636276	-		Winged helix-like DNA-binding domain superfamily (IPR036388), Homologous-pairing protein 2, winged helix domain (IPR010776)
Os03g0710500	Similar to Luminal binding protein.	chr03	28647086	28649570	+	Molecular Function: ATP binding (GO:0005524)	Heat shock protein Hsp70 (IPR001023), Heat shock protein 70 (IPR013126), Heat shock protein 70, conserved site (IPR018181)
Os03g0710550	Conserved hypothetical protein.	chr03	28649776	28650341	-
Os03g0710600	Conserved hypothetical protein.	chr03	28651110	28653063	-
Os03g0710700	Similar to predicted protein.	chr03	28655240	28657433	-	Biological Process: glycolipid transport (GO:0046836), Cellular Component: cytoplasm (GO:0005737), Molecular Function: glycolipid transporter activity (GO:0017089), Molecular Function: glycolipid binding (GO:0051861)	Glycolipid transfer protein domain (IPR014830)
Os03g0710800	Member of the 14-3-3 protein family, Negative regulation of grain filling of inferior spikelets, Response to biotic and abiotic stress	chr03	28664068	28667703	+	Molecular Function: protein domain specific binding (GO:0019904)	14-3-3 domain superfamily (IPR036815), 14-3-3 protein (IPR000308), 14-3-3 domain (IPR023410), 14-3-3 protein, conserved site (IPR023409)
Os03g0710850	Non-protein coding transcript.	chr03	28665459	28667348	-
Os03g0710900	Similar to CCAAT displacement protein-related / CDP-related.	chr03	28671127	28678954	+	Biological Process: intra-Golgi vesicle-mediated transport (GO:0006891), Cellular Component: integral to Golgi membrane (GO:0030173)	CASP, C-terminal (IPR012955)
Os03g0711100	Member of the CONSTANS-like (COL) family, Flowering time repressor	chr03	28686958	28689501	+	Molecular Function: protein binding (GO:0005515), Molecular Function: zinc ion binding (GO:0008270), Cellular Component: intracellular (GO:0005622)	B-box-type zinc finger (IPR000315), CCT domain (IPR010402)
Os03g0711150	Hypothetical protein.	chr03	28687026	28688911	-
Os03g0711200	Similar to Phosphatidylinositol 4-kinase.	chr03	28690392	28695611	-	Biological Process: phosphatidylinositol phosphorylation (GO:0046854), Biological Process: phosphatidylinositol-mediated signaling (GO:0048015), Molecular Function: inositol or phosphatidylinositol kinase activity (GO:0004428), Molecular Function: binding (GO:0005488), Molecular Function: transferase activity, transferring phosphorus-containing groups (GO:0016772), Molecular Function: phosphotran…	Phosphatidylinositol 3-/4-kinase, catalytic (IPR000403), Phosphoinositide 3-kinase, accessory (PIK) domain (IPR001263), Protein kinase-like domain (IPR011009), Phosphatidylinositol Kinase (IPR015433), Armadillo-type fold (IPR016024), Phosphatidylinositol 3/4-kinase, conserved site (IPR018936)
Os03g0711250	Hypothetical gene.	chr03	28700354	28705493	+
Os03g0711300	Similar to Protein kinase.	chr03	28708663	28715028	-	Biological Process: protein phosphorylation (GO:0006468), Molecular Function: protein kinase activity (GO:0004672), Molecular Function: protein serine/threonine kinase activity (GO:0004674), Molecular Function: protein tyrosine kinase activity (GO:0004713), Molecular Function: ATP binding (GO:0005524), Molecular Function: transferase activity, transferring phosphorus-containing groups (GO:0016772)	Protein kinase, catalytic domain (IPR000719), Serine/threonine-protein kinase, catalytic domain (IPR002290), Serine/threonine-protein kinase, active site (IPR008271), Protein kinase-like domain (IPR011009), Protein kinase, ATP binding site (IPR017441), Serine/threonine-protein kinase-like domain (IPR017442), Tyrosine-protein kinase, catalytic domain (IPR020635), Calcium/calmodulin-dependent/calci…
Os03g0711400	Similar to Coatomer alpha subunit.	chr03	28719395	28724712	-	Biological Process: intracellular protein transport (GO:0006886), Biological Process: vesicle-mediated transport (GO:0016192), Cellular Component: membrane coat (GO:0030117), Cellular Component: COPI vesicle coat (GO:0030126), Molecular Function: structural molecule activity (GO:0005198), Molecular Function: protein binding (GO:0005515)	WD40 repeat (IPR001680), Coatomer, WD associated region (IPR006692), Coatomer, alpha subunit, C-terminal (IPR010714), WD40 repeat-like-containing domain (IPR011046), WD40/YVTN repeat-like-containing domain (IPR015943), Coatomer, alpha subunit (IPR016391), WD40-repeat-containing domain (IPR017986), WD40 repeat, conserved site (IPR019775), WD40 repeat, subgroup (IPR019781), WD40 repeat 2 (IPR019782…
Os03g0711425	Hypothetical protein.	chr03	28720607	28724491	+
Os03g0711500	Similar to cDNA clone:J023075G08, full insert sequence.	chr03	28730960	28732934	-	Biological Process: intracellular protein transport (GO:0006886), Biological Process: vesicle-mediated transport (GO:0016192), Cellular Component: membrane coat (GO:0030117), Cellular Component: COPI vesicle coat (GO:0030126), Molecular Function: structural molecule activity (GO:0005198), Molecular Function: protein binding (GO:0005515)	Coatomer, WD associated region (IPR006692), Coatomer, alpha subunit, C-terminal (IPR010714)
Os03g0711525	Hypothetical protein.	chr03	28731999	28736111	+
Os03g0711600	Similar to AT hook motif family protein, expressed.	chr03	28740907	28742193	-	Biological Process: nucleosome assembly (GO:0006334), Cellular Component: nucleosome (GO:0000786), Cellular Component: nucleus (GO:0005634), Molecular Function: DNA binding (GO:0003677)	Histone H1/H5 (IPR005818), AT hook, DNA-binding motif (IPR017956), AT hook-like (IPR020478)
Os03g0711650	Similar to AT hook motif family protein, expressed.	chr03	28744729	28746317	-
Os03g0711700	Similar to Transcription factor S-II family protein, expressed.	chr03	28746662	28748594	+	Biological Process: transcription, DNA-dependent (GO:0006351), Molecular Function: nucleic acid binding (GO:0003676), Molecular Function: zinc ion binding (GO:0008270)	Zinc finger, TFIIS-type (IPR001222)
Os03g0711800	Similar to IRE homolog 1 (Fragment).	chr03	28750215	28762250	-	Biological Process: protein phosphorylation (GO:0006468), Molecular Function: protein kinase activity (GO:0004672), Molecular Function: protein serine/threonine kinase activity (GO:0004674), Molecular Function: ATP binding (GO:0005524), Molecular Function: transferase activity, transferring phosphorus-containing groups (GO:0016772)	Protein kinase, catalytic domain (IPR000719), AGC-kinase, C-terminal (IPR000961), Serine/threonine-protein kinase, catalytic domain (IPR002290), Serine/threonine-protein kinase, active site (IPR008271), Protein kinase-like domain (IPR011009), Serine/threonine-protein kinase-like domain (IPR017442)
Os03g0712000	Similar to Lipase family protein.	chr03	28766711	28767454	+	Biological Process: lipid metabolic process (GO:0006629), Biological Process: lipid catabolic process (GO:0016042), Molecular Function: carboxylesterase activity (GO:0004091), Molecular Function: triglyceride lipase activity (GO:0004806)	Lipase, class 3 (IPR002921), Mono-/di-acylglycerol lipase, N-terminal (IPR005592)
Os03g0712100	Cell division cycle-associated protein domain containing protein.	chr03	28769963	28772120	+		Zinc-finger domain of monoamine-oxidase A repressor R1 (IPR018866)
Os03g0712200	Zinc finger, RanBP2-type domain containing protein.	chr03	28774588	28777241	+	Cellular Component: intracellular (GO:0005622), Molecular Function: zinc ion binding (GO:0008270)	Zinc finger, RanBP2-type (IPR001876)
Os03g0712300	Similar to CROC-1-like protein (Fragment).	chr03	28781652	28786598	+	Molecular Function: acid-amino acid ligase activity (GO:0016881)	Ubiquitin-conjugating enzyme, E2 (IPR000608), Ubiquitin-conjugating enzyme/RWD-like (IPR016135)
Os03g0712400	Similar to Atypical receptor-like kinase MARK.	chr03	28795423	28797588	-	Biological Process: protein phosphorylation (GO:0006468), Molecular Function: protein kinase activity (GO:0004672), Molecular Function: ATP binding (GO:0005524), Molecular Function: transferase activity, transferring phosphorus-containing groups (GO:0016772)	Protein kinase, catalytic domain (IPR000719), Protein kinase-like domain (IPR011009), Serine/threonine-protein kinase-like domain (IPR017442)
Os03g0712500	Hypothetical protein.	chr03	28798419	28798833	+
Os03g0712600	Similar to F-box domain containing protein, expressed.	chr03	28804844	28810296	-
Os03g0712700	Cytosolic phosphoglucomutase	chr03	28813619	28820086	+	Biological Process: carbohydrate metabolic process (GO:0005975), Biological Process: organic substance metabolic process (GO:0071704), Molecular Function: magnesium ion binding (GO:0000287), Molecular Function: intramolecular transferase activity, phosphotransferases (GO:0016868)	Alpha-D-phosphohexomutase superfamily (IPR005841), Alpha-D-phosphohexomutase, alpha/beta/alpha I/II/III (IPR016055), Alpha-D-phosphohexomutase, alpha/beta/alpha domain I (IPR005844), Alpha-D-phosphohexomutase, alpha/beta/alpha domain II (IPR005845), Alpha-D-phosphohexomutase, alpha/beta/alpha domain III (IPR005846), Alpha-D-phosphohexomutase, C-terminal (IPR005843), Alpha-D-phosphohexomutase, con…
Os03g0712733	Hypothetical gene.	chr03	28818642	28820087	-
Os03g0712800	Cytosolic glutamine synthetase	chr03	28822424	28826321	-	Biological Process: glutamine biosynthetic process (GO:0006542), Biological Process: nitrogen compound metabolic process (GO:0006807), Molecular Function: catalytic activity (GO:0003824), Molecular Function: glutamate-ammonia ligase activity (GO:0004356)	Glutamine synthetase, N-terminal domain superfamily (IPR036651), Glutamine synthetase/guanido kinase, catalytic domain (IPR014746), Glutamine synthetase, beta-Grasp domain (IPR008147), Glutamine synthetase, catalytic domain (IPR008146), Glutamine synthetase, N-terminal conserved site (IPR027302), Glutamine synthetase, glycine-rich site (IPR027303)
Os03g0712900	Pentatricopeptide repeat domain containing protein.	chr03	28832082	28836823	+	Molecular Function: binding (GO:0005488)	Pentatricopeptide repeat (IPR002885), Tetratricopeptide-like helical (IPR011990)
Os03g0713000	Similar to Chloroplast threonine deaminase 1.	chr03	28839277	28844785	+	Biological Process: cellular amino acid metabolic process (GO:0006520), Biological Process: metabolic process (GO:0008152), Biological Process: isoleucine biosynthetic process (GO:0009097), Molecular Function: catalytic activity (GO:0003824), Molecular Function: L-threonine ammonia-lyase activity (GO:0004794), Molecular Function: pyridoxal phosphate binding (GO:0030170)	Serine/threonine dehydratase, pyridoxal-phosphate-binding site (IPR000634), Threonine dehydratase, C-terminal (IPR001721), Pyridoxal phosphate-dependent enzyme, beta subunit (IPR001926), Threonine dehydratase I (IPR005787)
Os03g0713100	Similar to dynamin-related protein 1C.	chr03	28846846	28852545	+	Molecular Function: GTPase activity (GO:0003924), Molecular Function: GTP binding (GO:0005525)	Dynamin central domain (IPR000375), Dynamin, GTPase domain (IPR001401), Dynamin GTPase effector (IPR003130), Dynamin, GTPase region, conserved site (IPR019762), GTPase effector domain, GED (IPR020850), Dynamin (IPR022812)
Os03g0713150	Hypothetical protein.	chr03	28846995	28851885	-
Os03g0713200	Conserved hypothetical protein.	chr03	28852502	28853655	-
Os03g0713400	Similar to NADH-ubiquinone oxidoreductase 75 kDa subunit.	chr03	28855801	28856907	-	Biological Process: oxidation-reduction process (GO:0055114), Molecular Function: oxidoreductase activity (GO:0016491), Molecular Function: oxidoreductase activity, acting on NADH or NADPH (GO:0016651), Molecular Function: iron-sulfur cluster binding (GO:0051536)	Molybdopterin oxidoreductase (IPR006656), NADH-quinone oxidoreductase, chain G, C-terminal (IPR015405)
Os03g0713500	Similar to Mitogen-activated protein kinase kinase 10-2.	chr03	28859516	28862894	+	Biological Process: protein phosphorylation (GO:0006468), Molecular Function: protein kinase activity (GO:0004672), Molecular Function: protein serine/threonine kinase activity (GO:0004674), Molecular Function: protein tyrosine kinase activity (GO:0004713), Molecular Function: ATP binding (GO:0005524), Molecular Function: transferase activity, transferring phosphorus-containing groups (GO:0016772)	Protein kinase, catalytic domain (IPR000719), Serine/threonine-protein kinase, catalytic domain (IPR002290), Serine/threonine-protein kinase, active site (IPR008271), Protein kinase-like domain (IPR011009), Protein kinase, ATP binding site (IPR017441), Serine/threonine-protein kinase-like domain (IPR017442), Tyrosine-protein kinase, catalytic domain (IPR020635)
Os03g0713550	Hypothetical protein.	chr03	28861902	28862720	-
Os03g0713600	RRM (RNA recognition motif) protein, Transcription factor, Regulation of blast resistance	chr03	28869066	28873196	-	Molecular Function: nucleic acid binding (GO:0003676)	RNA-binding domain superfamily (IPR035979), Nucleotide-binding alpha-beta plait domain superfamily (IPR012677), RNA recognition motif domain (IPR000504)
Os03g0714100	Conserved hypothetical protein.	chr03	28890277	28891273	+
Os03g0714400	Similar to ATP binding protein.	chr03	28901067	28906911	+	Molecular Function: nucleotide binding (GO:0000166)	Uncharacterised protein family, ATP binding (IPR004130)
Os03g0715332	Hypothetical conserved gene.	chr03	28959037	28964413	+
Os03g0715400	Membrane protein,Tapt1/CMV receptor domain containing protein.	chr03	28959103	28963461	+		Membrane protein,Tapt1/CMV receptor (IPR008010)
Os03g0715500	Armadillo-type fold domain containing protein.	chr03	28964321	28975276	-	Biological Process: intracellular protein transport (GO:0006886), Biological Process: vesicle-mediated transport (GO:0016192), Molecular Function: small GTPase regulator activity (GO:0005083), Molecular Function: binding (GO:0005488)	Clathrin, heavy chain/VPS, 7-fold repeat (IPR000547), Citron-like (IPR001180), Tetratricopeptide-like helical (IPR011990), Vacuolar sorting protein 39/Transforming growth factor beta receptor-associated domain 1 (IPR019452), Vacuolar sorting protein 39/Transforming growth factor beta receptor-associated domain 2 (IPR019453)
Os03g0715600	Similar to EF hand family protein.	chr03	28977570	28980305	+	Molecular Function: calcium ion binding (GO:0005509)	Calcium-binding EF-hand (IPR002048), EF-hand-like domain (IPR011992), EF-Hand 1, calcium-binding site (IPR018247), EF-HAND 2 (IPR018249)
Os03g0715900	Conserved hypothetical protein.	chr03	28980485	28980898	+
Os03g0716200	PHD-finger transcription factor, Regulation of Ubisch bodies and pollen wall formation	chr03	28988409	28991862	-		Zinc finger, RING/FYVE/PHD-type (IPR013083), Zinc finger, FYVE/PHD-type (IPR011011), Zinc finger, PHD-type (IPR001965), Zinc finger, PHD-finger (IPR019787), Zinc finger, PHD-type, conserved site (IPR019786)
Os03g0716900	Hypothetical gene.	chr03	29013349	29014095	+
Os03g0717000	Similar to TMK protein precursor.	chr03	29015980	29020045	-	Biological Process: protein phosphorylation (GO:0006468), Molecular Function: protein kinase activity (GO:0004672), Molecular Function: protein serine/threonine kinase activity (GO:0004674), Molecular Function: ATP binding (GO:0005524), Molecular Function: transferase activity, transferring phosphorus-containing groups (GO:0016772)	Protein kinase, catalytic domain (IPR000719), Serine/threonine-protein kinase, active site (IPR008271), Protein kinase-like domain (IPR011009), Protein kinase, ATP binding site (IPR017441), Serine/threonine-protein kinase-like domain (IPR017442)
Os03g0717200	Cytochrome b561 family protein.	chr03	29028308	29030763	+	Cellular Component: integral to membrane (GO:0016021)	Cytochrome b561, eukaryote (IPR004877), Cytochrome b561/ferric reductase transmembrane (IPR006593)
Os03g0717600	Zinc finger, C2H2-type matrin domain containing protein.	chr03	29039345	29045538	-	Cellular Component: nucleus (GO:0005634), Molecular Function: nucleic acid binding (GO:0003676), Molecular Function: zinc ion binding (GO:0008270)	Zinc finger, C2H2-type matrin (IPR000690), Splicing factor SF3a60 binding domain (IPR021966), Domain of unknown function DUF3449 (IPR024598)
Os03g0717700	Histidine kinase, Cytokinin signaling	chr03	29052532	29058005	+	Biological Process: two-component signal transduction system (phosphorelay) (GO:0000160), Biological Process: regulation of transcription, DNA-dependent (GO:0006355), Biological Process: signal transduction (GO:0007165), Biological Process: phosphorylation (GO:0016310), Biological Process: peptidyl-histidine phosphorylation (GO:0018106), Cellular Component: membrane (GO:0016020), Molecular Functi…	Signal transduction response regulator, receiver domain (IPR001789), ATPase-like, ATP-binding domain (IPR003594), Signal transduction histidine kinase, subgroup 1, dimerisation/phosphoacceptor domain (IPR003661), Signal transduction histidine kinase-related protein, C-terminal (IPR004358), Signal transduction histidine kinase, core (IPR005467), CHASE (IPR006189), Signal transduction histidine kin…
Os03g0717900	Similar to ABRH7 (Fragment).	chr03	29064993	29067556	+		Protein of unknown function DUF760 (IPR008479)
Os03g0717950	Hypothetical protein.	chr03	29065077	29067353	-
Os03g0718000	Similar to Anthranilate synthase beta chain.	chr03	29067766	29071481	-	Biological Process: glutamine metabolic process (GO:0006541), Biological Process: metabolic process (GO:0008152), Biological Process: biosynthetic process (GO:0009058), Molecular Function: catalytic activity (GO:0003824)	Carbamoyl-phosphate synthase, GATase domain (IPR001317), Anthranilate synthase component II/delta crystallin (IPR006220), Anthranilate synthase, glutamine amidotransferase (IPR006221), Glutamine amidotransferase superfamily (IPR011702), Glutamine amidotransferase type 1 (IPR017926)
Os03g0718100	Actin 1.	chr03	29074003	29075858	+	Molecular Function: ATP binding (GO:0005524)	Actin-like (IPR004000), Actin, conserved site (IPR004001), Actin/actin-like conserved site (IPR020902)
Os03g0718150	Hypothetical protein.	chr03	29074006	29075550	-
Os03g0718200	Zinc finger, SWIM-type domain containing protein.	chr03	29076980	29077842	-	Molecular Function: zinc ion binding (GO:0008270)	Zinc finger, PMZ-type (IPR006564), Zinc finger, SWIM-type (IPR007527)
Os03g0718300	Hypothetical protein.	chr03	29081380	29081994	-
Os03g0718500	Homeodomain-related domain containing protein.	chr03	29090580	29091512	+	Biological Process: regulation of transcription, DNA-dependent (GO:0006355), Molecular Function: DNA binding (GO:0003677), Molecular Function: protein binding (GO:0005515)	Homeobox domain, ZF-HD class (IPR006455), ZF-HD homeobox protein, Cys/His-rich dimerisation domain (IPR006456), Homeodomain-like (IPR009057), Homeodomain-related (IPR012287)
Os03g0718600	Cytochrome c oxidase assembly protein CtaG/Cox11 family protein.	chr03	29100788	29103513	-	Molecular Function: copper ion binding (GO:0005507)	Cytochrome c oxidase assembly protein CtaG/Cox11 (IPR007533), Cytochrome c oxidase assembly protein CtaG/Cox11, domain (IPR023471)
Os03g0718650	Hypothetical protein.	chr03	29103254	29103528	+
Os03g0718800	Similar to Physical impedance induced protein.	chr03	29110322	29111067	+	Biological Process: lipid transport (GO:0006869)	Plant lipid transfer protein/seed storage/trypsin-alpha amylase inhibitor (IPR003612), Plant lipid transfer protein/hydrophobic protein, helical domain (IPR013770), Bifunctional inhibitor/plant lipid transfer protein/seed storage (IPR016140)
Os03g0719000	MAP65/ASE1 family protein.	chr03	29114654	29117733	-		Microtubule-associated protein, MAP65/ASE1-type (IPR007145)
Os03g0719100	SUMO (small ubiquitin-related modifier) E3-ligase, Abiotic stress response, Stress adaptation	chr03	29126803	29134828	+	Molecular Function: protein binding (GO:0005515), Molecular Function: zinc ion binding (GO:0008270)	SAP domain (IPR003034), Zinc finger, RING/FYVE/PHD-type (IPR013083), Zinc finger, FYVE/PHD-type (IPR011011), Zinc finger, PHD-type (IPR001965), Zinc finger, MIZ-type (IPR004181), Zinc finger, PHD-type, conserved site (IPR019786)
Os03g0719150	Non-protein coding transcript.	chr03	29128183	29134431	-
Os03g0719300	Similar to Dihydroxyacetone/glycerone kinase-like protein.	chr03	29137670	29145550	-	Biological Process: glycerol metabolic process (GO:0006071), Molecular Function: glycerone kinase activity (GO:0004371), Molecular Function: ATP binding (GO:0005524)	Dak kinase (IPR004006), Dak phosphatase (IPR004007), Dihydroxyacetone kinase (IPR012734)
Os03g0719400	Alpha/beta hydrolase fold-1 domain containing protein.	chr03	29150126	29153530	-		Alpha/beta hydrolase, N-terminal (IPR022742)
Os03g0719450	Hypothetical gene.	chr03	29150436	29151001	+
Os03g0719500	Similar to protein kinase family protein.	chr03	29157957	29161948	-	Biological Process: protein phosphorylation (GO:0006468), Molecular Function: protein kinase activity (GO:0004672), Molecular Function: protein serine/threonine kinase activity (GO:0004674), Molecular Function: ATP binding (GO:0005524), Molecular Function: transferase activity, transferring phosphorus-containing groups (GO:0016772)	Protein kinase, catalytic domain (IPR000719), Serine/threonine-protein kinase, active site (IPR008271), Protein kinase-like domain (IPR011009), Serine/threonine-protein kinase-like domain (IPR017442)
Os03g0719700	Similar to Phytochrome A.	chr03	29167195	29173721	+
Os03g0719800	Phytochrome A, Photoreceptor	chr03	29168197	29176006	-	Biological Process: regulation of transcription, DNA-dependent (GO:0006355), Biological Process: signal transduction (GO:0007165), Biological Process: detection of visible light (GO:0009584), Biological Process: red, far-red light phototransduction (GO:0009585), Biological Process: protein-tetrapyrrole linkage (GO:0017006), Biological Process: peptidyl-histidine phosphorylation (GO:0018106), Biol…	PAS (IPR000014), Phytochrome (IPR001294), GAF domain (IPR003018), ATPase-like, ATP-binding domain (IPR003594), Signal transduction histidine kinase, subgroup 1, dimerisation/phosphoacceptor domain (IPR003661), Signal transduction histidine kinase, core (IPR005467), Phytochrome A/B/C/D/E (IPR012129), Phytochrome, central region (IPR013515), Phytochrome chromophore binding site (IPR013516), PAS fol…
Os03g0719850	Similar to Protein kinase 2.	chr03	29180902	29183157	-	Biological Process: protein phosphorylation (GO:0006468), Molecular Function: protein kinase activity (GO:0004672), Molecular Function: protein serine/threonine kinase activity (GO:0004674), Molecular Function: protein tyrosine kinase activity (GO:0004713), Molecular Function: ATP binding (GO:0005524), Molecular Function: transferase activity, transferring phosphorus-containing groups (GO:0016772)	Protein kinase, catalytic domain (IPR000719), Serine-threonine/tyrosine-protein kinase (IPR001245), Serine/threonine-protein kinase, catalytic domain (IPR002290), Protein kinase-like domain (IPR011009), Protein kinase, ATP binding site (IPR017441), Tyrosine-protein kinase, catalytic domain (IPR020635)
Os03g0719900	Similar to Peptide transporter 1.	chr03	29185055	29188836	-	Biological Process: oligopeptide transport (GO:0006857), Cellular Component: membrane (GO:0016020), Molecular Function: transporter activity (GO:0005215)	Oligopeptide transporter (IPR000109), Major facilitator superfamily domain, general substrate transporter (IPR016196), PTR2 family proton/oligopeptide symporter, conserved site (IPR018456)
Os03g0720033	Non-protein coding transcript.	chr03	29185295	29187618	+
Os03g0720300	Similar to Glutamate decarboxylase isozyme 1 (EC 4.1.1.15).	chr03	29200210	29208630	+	Biological Process: glutamate metabolic process (GO:0006536), Biological Process: carboxylic acid metabolic process (GO:0019752), Molecular Function: catalytic activity (GO:0003824), Molecular Function: glutamate decarboxylase activity (GO:0004351), Molecular Function: carboxy-lyase activity (GO:0016831), Molecular Function: pyridoxal phosphate binding (GO:0030170)	Pyridoxal phosphate-dependent decarboxylase (IPR002129), Glutamate decarboxylase (IPR010107), Pyridoxal phosphate-dependent transferase, major region, subdomain 1 (IPR015421), Pyridoxal phosphate-dependent transferase, major domain (IPR015424)
Os03g0720400	Cyclin-like F-box domain containing protein.	chr03	29209969	29212204	+	Molecular Function: protein binding (GO:0005515)	F-box domain, cyclin-like (IPR001810), Protein of unknown function DUF295 (IPR005174), F-box domain, Skp2-like (IPR022364)
Os03g0720500	Hypothetical conserved gene.	chr03	29212637	29215913	+	Molecular Function: hydrolase activity, acting on acid anhydrides (GO:0016817)	Root hair defective 3 GTP-binding (IPR008803)
